# Supplementary material for: Porcine rotavirus C in pigs with gastroenteritis on Thai swine farms, 2011–2016
Source: PeerJ. 2018 May 8;6:e4724. doi: 10.7717/peerj.4724 (PMC5947060; doi:10.7717/peerj.4724)
Supplement: Supplemental Information 4 — Total case submission, RVC positive case and RVC genotype (VP7). [file peerj-06-4724-s004.xlsx]

## Sheet: Sheet1
Total case submission
	2011	2012	2013	2014	2015	2016	total 5 yr
Jan		9	0	7	5	16	37
Feb		3	0	8	6	26	43
Mar		9	2	11	7	43	72
Apr		7	1	14	9	10	41
May		33	2	13	22	24	94
Jun		6	0	19	40	27	92
Jul		3	35	15	21	44	118
Aug	8	2	25	3	23	30	91
Sep	10	0	6	29	6		51
Oct	10	11	5	13	9		48
Nov	4	0	9	14	14	5	46
Dec	8	12	2	12	2		36
							769
769	40	95	87	158	164	225
RVC positive cases	2011	2012	2013	2014	2015	2016	total 5 yr
Jan					1	2	3
Feb						6	6
Mar			1			2	3
Apr					1	4	5
May			1		5	1	7
Jun					4	2	6
Jul				1	4	0	5
Aug				1	6	1	8
Sep				1	1		2
Oct		1					1
Nov					3		3
Dec					2		2
							51
51	0	1	2	3	27	18
RVC genotyping (VP7)	G1	G3	G6	G9	non-sequencing
2011	0	0	0	0
2012	0	1	0	0
2013	0	0	1	1
2014	3	0	0	0
2015	19	0	2	5	1
2016	6	0	7	2	3
	28	1	10	8	4
