# Supplementary material for: Porcine rotavirus C in pigs with gastroenteritis on Thai swine farms, 2011–2016
Source: PeerJ. 2018 May 8;6:e4724. doi: 10.7717/peerj.4724 (PMC5947060; doi:10.7717/peerj.4724)
Supplement: Supplemental Information 5 [file peerj-06-4724-s005.fas]

>RVC/Pig/THA/CU875-1C/14/G1_(KX911676)
GTTATTATATCTAGTTGCGTCGGATGGTCAAACGGTCAAATGTTTGCTGAAGATATTTAT
TATGATGGAAATGTTGAGACGGTAGTCAATGCTACAGACCCTTTTGATGTCAAATCATTA
TGTATATATTTTCCAAATGCAGTTGTAGGTTCACAAGGGCCAGGTAAGACGGATGGATAT
CTAAATGATGGTAATTATGCTCAAACTATTGCAGCATTGTTTGAGACAAAAGGTTTTCCA
AGAGGATCAATAGTACTTAAAACGTACACGAAAGTTTCAGATTTTATTGAATCAGTGGAA
ATGACATGTTCATATAATATAGTTATAATACCTGACAGTGCAACTAACTCAGAAGCAATA
GAGCGAATAGCAGAGTGGATTTTAAATGTTTGGAAATGTGATGATATGAACTTAGATATT
TACACTTATGAACAAACCGGAATAGATAATTTATGGGCTGCTTTTGGTAATGATTGTGAT
ATATCAGTCTGTCCGTTAGATACGACGATGAATGGAATTGGCTGCTCACCAGCTAGTACA
CAAACGTATGAAGTGTTATCAAATGATACTCAACTGGCATTACTAAACGTGGTGGATAAT
GTAAAACACCGTATCCAAATGAATACAGCCAGCTGTAAATTAAAGAATTGCATTAAAGGT
GAAGCCAGATTAAATACTGCTCTGATCAGAATATCCACATCATCAAGTTTTGATAATTCA
TTATCACCATTGAATGATGGCCAAACTACACGATCATTCAGAATAAACGCAAAGAAGTGG
TGGACAATATTCTACACTATAATTGATTACATTAACACAATTGTACAAACTATGACTCCG
A
>RVC/Pig/THA/CU-BDN-C/15/G1_(KX911677)
GTTATTATATCTAATTGTGTTGGATGGTCAAACGGTCAAATGTTTGCTGAAGATATTTAT
TATGATGGAAATGTTGAGACAGTAGTCAATGCTACAAACCCTTTTGATGTCAAATCATTA
TGTATATATTTTCCAAATGCAGTCGTAGGWTCACAAGGGCCAGGTAAGACGGATGGATAT
CTAAATGATGGTAATTATGCTCAAACTATTGCAGCATTGTTTGAGACAAAAGGTTTTCCA
AGAGGATCAATAGTGCTTAAAACGTATACGAAAGTTTCAGATTTTATTGAWTCAGTGGAA
ATGACATGTTCATATAATATAGTTATAATACCTGACAGTGCAACTAACTCAGARGCAATA
GAGCGAATAGCAGAGTGGATTTTAAATGTTTGGAAATGTGATGATATGAACTTAGATATT
TACACCTATGAACAAACCGGAATAGATAATTTATGGGCTGCTTTTGGTAATGATTGTGAT
ATATCAGTCTGTCCGTTAGATACGACGATGAATGGAATTGGCTGCTCACCAGCTAGTACA
CAAACATATGAAGTATTATCAAATGATACTCAACTGGCATTACTWAACGTGGTGGATAAT
GTAAAACACCGTATTCAAATGAATACAGCCAGCTGTAAATTAAAGAATTGTATTAAAGGT
GAAGCAAGATTAAATACTGCTCTGATCAGAATATCCACATCATCAAGTTTTGATAATTCA
TTATCACCATTGAATGATGGCCAAACTACACGATCATTTAGAATAAATGCAAAGAAGTGG
TGGACGATATTCTACACTATAATTGATTACATTAACACAATTGTACAAGCTATGACTCCG
A
>RVC/Pig/THA/CU4-6C/15/G1_(KX911678)
GTTATCATATCTAATTGTATTGGATGGTCACAATGTCAAATGTTTGCTGAAGATATTCAT
TATAATGGGAATGTTGAGACGGTAGTTAATGTTACAGATCCTTTTGACGTTAAATCATTA
TGCATATATTTTCCAAATGCAGTTGTAGGCTCACAGGGACCTGGCAAAACAGATGGGTAT
TTGAATGATGGTAACTATGCTCAAACTATCGCAGCATTATTTGAGACAAAAGGTTTTCCG
AGAGGATCAATAATACTCAAAACGTATACAAAAGTTTCAGATTTCATCGATTCAGTGGAA
ATGACATGTTCATATAATATAGTTATAATACCTGACAGTGCAACTAACTCAGAAGCAATA
GAACGGATAGCAGAGTGGATTTTAAATGTTTGGAGATGTGATGATATGAATTTAGACATT
TATACTTATGAGCAAACTGGAATAGATAATTTATGGGCTGCTTTTGGTAATGATTGTGAT
ATATCAGTCTGTCCATTAGATACAACAATGAATGGAATTGGTTGCTCACCAGCAAGTACA
GAAACATATGAAGTATTATCAAATGATACTCAACTGGCGTTACTGAATGTTGTGGATAAT
GTAAAACATCGTATACAAATGAATACAGCTAGTTGTAAATTGAAGAATTGCGTTAAGGGT
GAGGCTAGATTGAACACCGCTATCGTCAGAGTTTCTACATCATCAAGTTTTGATAATTCA
TTGTCACCATTGAATGATGGCCAAACTACACGGTCATTCAGAATAAATGCAAAGAAATGG
TGGACAATATTTTACACTATAATTGATTACATTAACACAATTGTACAGACTATGGCTCCG
A
>RVC/Pig/THA/CU5-1C/15/G1_(KX911679)
GTTGTTATATCTAATTGTATTGGATGGTCACAAGGTCAAATGTTTGTTGAAGATATTTAT
TATGATGGAAATGTTGAGACGGTAGTTAATGCTACAAATCCTTTTGAAGTTAAATCATTG
TGTATATATTTTCCAAATGCAGTTGTAGGTTCACAAGGACCCGGTAAGACGGATGGATAT
CTAAATGATGGTAATTACGCTCAAACTATTGCAGCATTATTTGAAACAAAAGGTTTTCCA
AGAGGATCAATAGTACTTAAAACATATACAAAAGTTTCAGATTTTATTGATTCAGTGGAA
ATGACGTGTTCATATAATATAGTTATAATACCTGACAGTCCAACTAATTCAGAGGCAATA
GAACGAATAGCAGAATGGATTTTGAATGTTTGGAGATGTGATGATATGAATTTAGATATT
TATACTTATGAGCAGACTGGAATAGATAATTTATGGGCTGCTTTTGGTAGTGATTGTGAT
ATATCAGTCTGTCCATTAGATACAACAATGAATGGAATTGGTTGCTCACCAGCTAGTACA
GAAACATATGAAGTATTATCAAATGATACTCAACTAGCATTACTGAATGTGGTGGATAAT
GTAAAACATCGTATTCAAATGAATACAGCCAGCTGCAAATTGAAGAATTGCATTAAAGGT
GAAGCTAGATTAAATACTGCTCTCATCAGAATATCTACATCATCAAGTTTTGATAATTCA
TTATCACCATTGAATGATGGCCAAACTACGCGATCATTTAGAATAAATGCAAAGAAATGG
TGGACAATATTTTACACTATAATTGATTACATTAACACAATCATACAAACTATGACTCCG
A
>RVC/Pig/THA/CU62C/15/G1_(KX911680)
GTCGTTATATCCAATTGTATTGGATGGTCACAAGGTCAAATGTTTGCTGAAGATATTTAT
TATAATGGAAATGTTGAGACGGTAGTTAATACTACGAATCCTTTTGATGTTAAATCGTTA
TGTATATATTTTCCAAATGCAGTTGTAGGCTCACAAGGACCCGGTAAGACGGATGGATAT
CTAAATGATGGTAATTATGCCCAAACTATCGCAGCATTGTTTGAAACAAAAGGTTTTCCA
AGAGGATCAATAGTACTCAAAACATACACGAAAGTTTCAGATTTTATTGACTCAGTGGAA
ATGACATGTTCTTATAATATAGTCATAATACCTGACAGTGCAACTAACTCAGAAGCAATA
GAGCGAATAGCAGAGTGGGTTTTAAATGTTTGGAGGTGTGATGATATGAACTTAGATATT
TATACTTACGAACAAACCGGAATAGATAATTTATGGGCTGCTTTTGGTAATGATTGTGAT
ATATCAGTCTGCCCGTTGGATACAACAATGAATGGAATTGGTTGCTCCCCAGCTAGTACG
GAAACATATGAAGTATTATCAAATAATACTCAACTAGCATTACTAAACGTGGTGGATAAT
GTGAAACATCGCATTCAAATGAATACAGCTAGCTGCAAATTGAAAAATTGCATTAAAGGT
GAAGCTAGATTGAATACTGCTCTCATCAGAATATCTACATCATCAAGTTTTGATAATTCA
TTATCACCATTGAATGATGGCCAAGCTACACGATCATTTAGAATAAATGCAAAGAAGTGG
TGGACAATATTCTACACCATAATTGACTATATCAACACAATCATCCAAACTATGACTCCG
A
>RVC/Pig/THA/CU68C/15/G1_(KX911681)
GTTATAATATCTAATTGCATTGGATGGTCACAAGGTCAGATGTTTGCTGAAGATATTCAT
TATGATGGAAATGTTGAGACGGTGGTTAATGCTACTGATCCTTTTGATGTAAAATCATTA
TGTATATATTTTCCAAATGCAGTTGTAGGTTCACAGGGACCGGGTAAGACAGATGGGTAT
CTAAATGATGGTAATTATGCTCAAACTATCGCGGCATTATTTGAGACAAAAGGTTTTCCA
AGAGGATCAATAGTACTTAAAACATATACAAAGACTTCAGATTTTATTGATTCAGTAGAA
ATGACATGCTCATATAATATAGTTATAATACCTGACAGTGCAACTAACTCAGAAGCAATA
GAACAAATAGCGGAGTGGATTTTAAATGTTTGGAGGTGTGATGATATGAATTTAGATATT
TATACTTATGAACAAACTGGAATAGATAATTTATGGGCTGCTTTTGGTAGTGATTGTGAT
ATATCAGTTTGCCCATTAGATACGACAATGAATGGAATTGGTTGTTCGCCAGCTAGTACA
GAAACATACGAAGTATTGTCAAATGATACTCAACTGGCATTGTTAAATGTAGTGGATAAT
GTAAAACACCGTATTCAAATGAATACAGCAAAATGTAAATTAAAAAATTGTATTAAAGGT
GAAGCTAGACTAAACACCGCTCTAATCAGAATTTCAACATCATCAAGTTTTGATAACTCA
TTGTCACCATTAAATGATGGCCAAACTACACGATCATTTAGAATAAATGCAAAGAAATGG
TGGACAATATTCTACACCATAGTTGATTATATTAATACGATCATACAGACTATGACTCCG
A
>RVC/Pig/THA/CU69C/15/G1_(KX911682)
GTTATAATATCTAATTGCATTGGATGGTCACAAGGTCAGATGTTTGCTGAAGATATTCAT
TATGATGGAAATGTTGAGACGGTGGTTAATGCTACTGATCCTTTTGATGTAAAATCATTA
TGTATATATTTTCCAAATGCAGTTGTAGGTTCACAGGGACCGGGTAAGACAGATGGGTAT
CTAAATGATGGTAATTATGCTCAAACTATCGCGGCATTATTTGAGACAAAAGGTTTTCCA
AGAGGATCAATAGTACTTAAAACATATACAAAGACTTCAGATTTTATTGATTCAGTAGAA
ATGACATGCTCATATAATATAGTTATAATACCTGACAGTGCAACTAACTCAGAAGCAATA
GAACAAATAGCGGAGTGGATTTTAAATGTTTGGAGGTGTGATGATATGAATTTAGATATT
TATACTTATGAACAAACTGGAATAGATAATTTATGGGCTGCTTTTGGTAGTGATTGTGAT
ATATCAGTTTGCCCATTAGATACGACAATGAATGGAATTGGTTGTTCGCCAGCTAGTACA
GAAACATACGAAGTATTGTCAAATGATACTCAACTGGCATTGTTAAATGTAGTGGATAAT
GTAAAACACCGTATTCAAATGAATACAGCAAAATGTAAATTAAAAAATTGTATTAAAGGT
GAAGCTAGACTAAACACCGCTCTAATCAGAATTTCAACATCATCAAGTTTTGATAACTCA
TTGTCACCATTAAATGATGGCCAAACTACACGATCATTTAGAATAAATGCAAAGAAATGG
TGGACAATATTCTACACCATAGTTGATTATATTAATACGATCATACAGACTATGACTCCG
A
>RVC/Pig/THA/CU74C/15/G1_(KX911683)
GTTATAATATCTAATTGCATTGGATGGTCACAAGGTCAGATGTTTGCTGAAGATATTCAT
TATGATGGAAATGTTGAGACGGTGGTTAATGCTACTGATCCTTTTGATGTAAAATCATTA
TGTATATATTTTCCAAATGCAGTTGTAGGTTCACAGGGACCGGGTAAGACAGATGGGTAT
CTAAATGATGGTAATTATGCTCAAACTATCGCGGCATTATTTGAGACAAAAGGTTTTCCA
AGAGGATCAATAGTACTTAAAACATATACAAAGACTTCAGATTTTATTGATTCAGTAGAA
ATGACATGCTCATATAATATAGTTATAATACCTGACAGTGCAACTAACTCAGAAGCAATA
GAACAAATAGCGGAGTGGATTTTAAATGTTTGGAGGTGTGATGATATGAATTTAGATATT
TATACTTATGAACAAACTGGAATAGATAATTTATGGGCTGCTTTTGGTAGTGATTGTGAT
ATATCAGTTTGCCCATTAGATACGACAATGAATGGAATTGGTTGTTCGCCAGCTAGTACA
GAAACATACGAAGTATTGTCAAATGATACTCAACTGGCATTGTTAAATGTAGTGGATAAT
GTAAAACACCGTATTCAAATGAATACAGCAAAATGTAAATTAAAAAATTGTATTAAAGGT
GAAGCTAGACTAAACACCGCTCTAATCAGAATTTCAACATCATCAAGTTTTGATAACTCA
TTGTCACCATTAAATGATGGCCAAACTACACGATCATTTAGAATAAATGCAAAGAAATGG
TGGACAATATTCTACACCATAGTTGATTATATTAATACGATCATACAGACTATGACTCCG
A
>RVC/Pig/THA/CU79C/15/G1_(KX911684)
GTTATAATATCTAATTGCATTGGATGGTCACAAGGTCAGATGTTTGCTGAAGATATTCAT
TATGATGGAAATGTTGAGACGGTGGTTAATGCTACTGATCCTTTTGATGTAAAATCATTA
TGTATATATTTTCCAAATGCAGTTGTAGGTTCACAGGGACCGGGTAAGACAGATGGGTAT
CTAAATGATGGTAATTATGCTCAAACTATCGCGGCATTATTTGAGACAAAAGGTTTTCCA
AGAGGATCAATAGTACTTAAAACATATACAAAGACTTCAGATTTTATTGATTCAGTAGAA
ATGACATGCTCATATAATATAGTTATAATACCTGACAGTGCAACTAACTCAGAAGCAATA
GAACAAGTAGCGGAGTGGATTTTAAATGTTTGGAGGTGTGATGATATGAATTTAGATATT
TATACTTATGAACAAACTGGAATAGATAATTTATGGGCTGCTTTTGGTAGTGATTGTGAT
ATATCAGTTTGCCCATTAGATACGACAATGAATGGAATTGGTTGTTCGCCAGCTAGTACA
GAAACATACGAAGTATTGTCAAATGATACTCAACTGGCATTGTTAAATGTAGTGGATAAT
GTAAAACACCGTATACAAATGAATACAGCAAAATGTAAATTAAAAAATTGTATTAAAGGT
GAAGCTAGACTAAACACCGCTCTAATCAGAATTTCAACATCATCAAGTTTTGATAACTCA
TTGTCACCATTAAATGATGGCCAAACTACACGATCATTTAGAATAAATGCAAAGAAATGG
TGGACAATATTCTACACCATAGTTGATTATATTAATACGATCATACAGACTATGACTCCG
A
>RVC/Pig/THA/CU99C/16/G1_(KX911685)
GTTATTATATCTAATTGTGTTGGATGGTCAAACGGTCAAATGTTTGCTGAAGATATTTAT
TATGATGGAAATGTTGAGACAGTAGTCAATGCTACAAACCCTTTTGATGTCAAATCATTA
TGTATATATTTTCCAAATGCAGTCGTAGGTTCACAAGGACCAGGTAAGACGGATGGATAT
CTAAATGATGGTAATTATGCTCAAACTATTGCAGCATTGTTTGAGACGAAAGGTTTTCCA
AGAGGATCAATAGTGCTTAAAACGTATACGAAAGTTTCAGATTTTATTGAATCAGTGGAA
ATGACATGTTCATATAATATAGTTATAATACCTGATAGTGCAACTAACTCAGAAGCAATA
GAGCGAATAGCAGAGTGGATTTTAAATGTTTGGAAATGTGATGATATGAACTTAGATATT
TACACCTATGAACAAACCGGAATAGATAATTTATGGGCTGCTTTTGGTAATGATTGTGAT
ATATCAGTCTGTCCGTTAGATACGACGATGAATGGAATTGGCTGCTCACCAGCTAGTACA
CAAACATATGAAGTATTATCAAATGATACTCAACTGGCATTACTAAACGTGGTGGATAAT
GTAAAACACCGTATTCAAATGAATACAGCCAGCTGTAAATTAAAGAATTGTATTAAAGGT
GAAGCAAGATTAAACACTGCTCTGATCAGAATATCTACATCATCAAGTTTTGATAATTCA
TTATCACCATTGAATGATGGCCAAACTACACGATCATTTAGAATAAATGCAAAGAAGTGG
TGGACGATATTCTACACTATAATTGATTACATTAACACAATTGTCCAAACTATGACTCCG
A
>RVC/Pig/THA/CU100C/16/G1_(KX911686)
GTTATTATATCTAATTGTGTTGGATGGTCAAACGGTCAAATGTTTGCTGAAGATATTTAT
TATGATGGAAATGTTGAGACAGTAGTCAATGCTACAAACCCTTTTGATGTCAAATCATTA
TGTATATATTTTCCAAATGCAGTCGTAGGTTCACAAGGGCCAGGTAAGACGGATGGATAT
CTAAATGATGGTAATTATGCTCAAACTATTGCAGCATTGTTTGAGACGAAAGGTTTTCCA
AGAGGATCAATAGTGCTTAAAACGTATACGAAAGTTTCAGATTTTATTGAATCAGTGGAA
ATGACATGTTCATATAATATAGTTATAATACCTGATAGTGCAACTAACTCAGAAGCAATA
GAGCGAATAGCAGAGTGGATTTTAAATGTTTGGAAATGTGATGATATGAACTTAGATATT
TACACCTATGAACAAACCGGAATAGATAATTTATGGGCTGCTTTTGGTAATGATTGTGAT
ATATCAGTCTGTCCGTTAGATACGACGATGAATGGAATTGGCTGCTCACCAGCTAGTACA
CAAACATATGAAGTATTATCAAATGATACTCAACTGGCATTACTAAACGTGGTGGATAAT
GTAAAACACCGTATTCAAATGAATACAGCCAGCTGTAAATTAAAGAATTGTATTAAAGGT
GAAGCAAGATTAAATACTGCTCTGATCAGAATATCCACATCATCAAGTTTTGATAATTCA
TTATCACCATTGAATGATGGCCAAACTACACGATCATTTAGAATAAATGCAAAGAAGTGG
TGGACGATATTCTACACTATAATTGATTACATTAACACAATTGTACAAACTATGACTCCG
A
>RVC/Pig/THA/CU111C/16/G1_(KX911689)
GTTGTCATATCTAATTGCATTGGATGGTCACATGGTCAAATGTTTGTTGAAGATGTACTT
TATAATGGAAATGTTGAGACGGTAGTTAATGCTACGGATCCTTTTGATGTTAAATCATTG
TGTATATATTTTCCAAATGCAGTCGTTGGTTCGCAAGGACCCGGTAAGACAGATGGATAT
CTAAATGATGGTAATTATGCTCAAACTATAGCGGCATTATTTGAGACAAAAGGTTTCCCA
AGAGGATCAATAGTGCTTAAAACATATACGAAAGTTTCAGATTTCATTGATTCGGTGGAA
ATGACGTGTTCATATAATATAGTTATAATACCTGACAGTGCAGCCAACTCAGAAGCAATA
GAACGAATAGCAGAATGGATTTTGAATGTTTGGAAGTGTGATGATATGAATTTAGAAATT
TATACTTATGAACAGACCGGAATAAATAATTTATGGGCTGCTTTTGGCAATGATTGTGAT
ATATCAGTCTGTCCATTGGATACGACAATGAATGGAATTGGTTGTTCACCAGCTAGTACA
GAAACATATGAAGTATTATCAAACGATACTCAACTAGCATTGTTAAACGTGGTGGATAAT
GTAAAACATCGTATTCAAATGAATACAGCCAACTGTAAATTAAAGAACTGTGTTAAGGGT
GAAGCTAGGCTGAACACCGCTCTCATCAGAATTTCTACATCATCAAGTTTTGACAATTCA
TTATCACCTTTAAATGATGGTCAAACTACACGATCATTTAGAATAAATGCAAAGAAATGG
TGGACAATATTTTACACCATAATTGATTACATTAATACAATCGTACAAACTATGACTCCG
A
>RVC/Pig/THA/CU109C/16/G1_(KX911688)
GTTGTCATATCTAATTGCATTGGATGGTCACATGGTCAAATGTTTGTTGAAGATGTATTT
TATAATGGAAATGTTGAGACGGTAGTTAATGCTACGGATCCTTTTGATGTTAAATCATTG
TGTATATATTTTCCAAATGCAGTCGTTGGTTCGCAAGGACCCGGTAAGACAGATGGATAT
CTAAATGATGGTAATTATGCTCAAACTATAGCGGCATTATTTGAGACAAAAGGTTTCCCA
AGAGGATCAATAGTGCTTAAAACATATACGAAAGTTTCAGATTTCATTGATTCGGTGGAA
ATGACGTGTTCATATAATATAGTTATAATACCTGACAGTGCAGCCAACTCAGAAGCAATA
GAACGAATAGCAGAATGGATTTTGAATGTTTGGAAGTGTGATGATATGAATTTAGAAATT
TATACTTATGAACAGACCGGAATAAATAATTTATGGGCTGCTTTTGGCAATGATTGTGAT
ATATCAGTCTGTCCATTGGATACGACAATGAATGGAATTGGTTGTTCACCAGCTAGTACA
GAAACATATGAAGTATTATCAAACGATACTCAACTAGCATTGTTAAACGTGGTGGATAAT
GTAAAACATCGTATTCAAATGAATACAGCCAACTGTAAATTAAAGAACTGTGTTAAGGGT
GAAGCTAGGCTGAACACCGCTCTCATCAGAATTTCTACATCATCAAGTTTTGACAATTCA
TTATCACCTTTAAATGATGGTCAAACTACACGATCATTTAGAATAAATGCAAAGAAATGG
TGGACAATATTTTACACCATAATTGATTACATTAATACAATCGTACAAACTATGACTCCG
A
>RVC/Pig/THA/CU108C/16/G1_(KX911687)
GTTGTCATATCTAATTGCATTGGATGGTCACATGGTCAAATGTTTGTTGAAGATGTACTT
TATAATGGAAATGTTGAGACGGTAGTTAATGCTACGGATCCTTTTGATGTTAAATCATTG
TGTATATATTTTCCAAATGCAGTCGTTGGTTCGCAAGGACCCGGTAAGACAGATGGATAT
CTAAATGATGGTAATTATGCTCAAACTATAGCGGCATTATTTGAGACAAAAGGTTTCCCA
AGAGGATCAATAGTGCTTAAAACATATACGAAAGTTTCAGATTTCATTGATTCGGTGGAA
ATGACGTGTTCATATAATATAGTTATAATACCTGACAGTGCAGCCAACTCAGAAGCAATA
GAACGAATAGCAGAATGGATTTTGAATGTTTGGAAGTGTGATGATATGAATTTAGAAATT
TATACTTATGAACAGACCGGAATAAATAATTTATGGGCTGCTTTTGGCAATGATTGTGAT
ATATCAGTCTGTCCATTGGATACGACAATGAATGGAATTGGTTGTTCACCAGCTAGTACA
GAAACATATGAAGTATTATCAAACGATACTCAACTAGCATTGTTAAACGTGGTGGATAAT
GTAAAACATCGTATTCAAATGAATACAGCCAACTGTAAATTAAAGAACTGTGTTAAGGGT
GAAGCTAGGCTGAACACCGCTCTCATCAGAATTTCTACATCATCAAGTTTTGACAATTCA
TTATCACCTTTAAATGATGGTCAAACTACACGATCATTTAGAATAAATGCAAAGAAATGG
TGGACAATATTTTACACCATAATTGATTACATTAATACAATCGTACAAACTATGACTCCG
A
>RVC/Pig/THA/CU150C/16/G1_(KX911690)
ATTGTTATATCTAATTGTATCGGATGGTCACAAGGCCAAATGTTTGTTGAAGATATTTAT
TATGATGGAAATATTGAGACAGTAATTAATGCAACGAATCCTTTCGAAGTTAAATCATTA
TGTATATATTTTCCAAATGCAGTTGTGGGTTCACAAGGACCTGGTAAGACGGATGGGTAT
CTGAACGATGGTAACTACGCTCAAACTATCGCAGCATTATTTGAAACGAAAGGTTTTCCA
AAAGGTTCAGTAGTACTTAAAACATATACAAAGGTTTCAGATTTCATTGATTCAGTGGAA
ATGACGTGTTCATACAATATAGTTATAATACCTGATAGCGTAACAAATTCAGAGGCAATA
GAACGAATAGCAGAATGGATTTTAAACGTTTGGAAATGTGATGATATGAACTTAGATATT
TATACTTATGAACAGACTGGAATAGATAATTTATGGGCCGCTTTTGGTAGTGACTGTGAC
ATATCAGTCTGTCCATTAGACACAACAATGAATGGAATTGGTTGTTCACCAGCTAGTACA
GAAACGTATGAAGTATTATCAAATGACACTCAACTAGCATTACTAAATGTGGTGGATAAT
GTAAAACACCGTATTCAGATGAATACTGCTAGCTGTAAATTGAAAAATTGCATTAAAGGT
GAAGCTAGATTAAATACTGCTCTCATCAGAATCTCTACATCATCAAGCTTCGATAATTCA
CTATCTCCACTGAATGAGGGTCAAACTACGCGCTCGTTTAGAATAAATGCAAAAAAATGG
TGGACAATATTTTACACTATAGTTGATTACATTAACACAATCATACAAACTATGACTCCG
A
>RVC/Pig/THA/CU201C/16/G1_(KX911691)
GTTATTATATCTAATTGTGTTGGATGGTCAAACGGTCAAATGTTTGCTGAAGATATTTAT
TATGATGGAAATGTTGAGACAGTAGTCAATGCTACAAACCCTTTTGATGTCAAATCATTA
TGTATATATTTTCCAAATGCAGTCGTAGGTTCACAAGGGCCAGGTAAGACGGATGGATAT
CTAAATGATGGTAATTATGCTCAAACTATTGCAGCATTGTTTGAGACGAAAGGTTTTCCA
AGAGGATCAATAGTGCTTAAAACGTATACGAAAGTTTCAGATTTTATTGAATCAGTGGAA
ATGACATGTTCATATAATATAGTTATAATACCTGATAGTGCAACTAACTCAGAAGCAATA
GAGCGAATAGCAGAGTGGATTTTAAATGTTTGGAAATGTGATGATATGAACTTAGATATT
TACACCTATGAACAAACCGGAATAGATAATTTATGGGCTGCTTTTGGTAATGATTGTGAT
ATATCAGTCTGTCCGTTAGATACGACGATGAATGGAATTGGCTGCTCACCAGCTAGTACA
CAAACATATGAAGTATTATCAAATGATACTCAACTGGCATTACTAAACGTGGTGGATAAT
GTAAAACACCGTATTCAAATGAATACAGCCAGCTGTAAATTAAAGAATTGTATTAAAGGT
GAAGCAAGATTAAACACTGCTCTGATCAGAATATCTACATCATCAAGTTTTGATAATTCA
TTATCACCATTGAATGATGGCCAAACTACACGATCATTTAGAATAAATGCAAAGAAGTGG
TGGACGATATTCTACACTATAATTGATTACATTAACACAATTGTACAAACTATGACTCCG
A
>RVC/Pig/THA/CU202/16/G1_(KX911692)
GTTATTATATCTAATTGTGTTGGATGGTCAAACGGTCAAATGTTTGCTGAAGATATTTAT
TATGATGGAAATGTTGAGACAGTAGTCAATGCTACAAACCCTTTTGATGTCAAATCATTA
TGTATATATTTTCCAAATGCAGTCGTAGGTTCACAAGGGCCAGGTAAGACGGATGGATAT
CTAAATGATGGTAATTATGCTCAAACTATTGCAGCATTGTTTGAGACGAAAGGTTTTCCA
AGAGGATCAATAGTGCTTAAAACGTATACGAAAGTTTCAGATTTTATTGAATCAGTGGAA
ATGACATGTTCATATAATATAGTTATAATACCTGATAGTGCAACTAACTCAGAAGCAATA
GAGCGAATAGCAGAGTGGATTTTAAATGTTTGGAAATGTGATGATATGAACTTAGATATT
TACACCTACGAACAAACCGGAATAGATAATTTATGGGCTGCTTTTGGTAATGATTGTGAT
ATATCAGTCTGTCCGTTAGATACGACGATGAATGGAATTGGCTGCTCACCAGCTAGTACA
CAAACATATGAAGTATTATCAAATGATACTCAACTGGCATTACTAAACGTGGTGGATAAT
GTAAAACACCGTATTCAAATGAATACAGCCAGCTGTAAATTAAAGAATTGTATTAAAGGT
GAAGCAAGATTAAACACTGCTCTGATCAGAATATCTACATCATCAAGTTTTGATAATTCA
TTATCACCATTGAATGATGGCCAAACTACACGATCATTTAGAATAAATGCAAAGAAGTGG
TGGACGATATTCTACACTATAATTGATTACATTAACACAATTGTACAAACTATGACTCCG
A
>RVC/Pig/THA/CU115C/15/G1_(MF139516)
GTTGTCATATCTAATTGCATTGGATGGTCACATGGTCAAATGTTTGTTGAAGATGTATTT
TATAATGGAAATGTTGAGACGGTAGTTAATGCTACGGATCCTTTTGATGTTAAATCATTG
TGTATATATTTTCCAAATGCAGTCGTTGGTTCGCAAGGACCCGGTAAGACAGATGGATAT
CTAAATGATGGTAATTATGCTCAAACTATAGCGGCATTATTTGAGACAAAAGGCTTCCCA
AGAGGATCAATAGTGCTTAAAACATATACGAAAGTTTCAGATTTCATTGATTCGGTGGAA
ATGACGTGTTCATATAATATAGTTATAATACCTGACAGTGCAGCCAACTCAGAAGCAATA
GAACGAATAGCAGAATGGATTTTGAATGTTTGGAAGTGTGATGATATGAATTTAGAAATT
TATACTTATGAACAGACCGGAATAAATAATTTATGGGCTGCTTTTGGCAATGATTGTGAT
ATATCAGTCTGTCCATTGGATACGACAATGAATGGAATTGGTTGTTCACCAGCTAGTACA
GAAACATATGAAGTATTATCAAACGATACTCAACTAGCATTGTTAAACGTGGTGGATAAT
GTAAAACATCGTATTCAAATGAATACAGCCAACTGTAAATTAAAGAACTGTGTTAAGGGT
GAAGCTAGGCTGAACACCGCTCTCATCAGAATTTCTACATCATCAAGTTTTGACAATTCA
TTATCACCTTTAAATGATGGTCAAACTACACGATCATTTAGAATAAATGCAAAGAAATGG
TGGACAATATTTTACACCATAATTGATTACATTAATACAATCGTACAAACTATGACTCCG
A
>RVC/Pig/THA/CU330C/16/G1_(MF139509)
GTTATTATGTCTAATTGCATTGGATGGTCACAAGGTCAAATGTTTACTGAAGATATTTAT
TATACTGGAAATGTTGAGACGGTAGTTAATACTACGAATCCTTTTGATGTTAAATCATTA
TGTATATATTTCCCAACTGTAGTTGTAGGCTCACAAGGACCTGGTAAAACTGACGGGTAC
TTGAATGATGGTAATTACGCTCAAACTATTGCAGCATTATTTGAAACAAAAGGTTTTCCT
AGAGGATCAATAATACTTAAGACTTATACAAAGGTTTCAGATTTCATTAGTTCAGTGGAA
ATGACATGTTCGTATAATATAGTTATAATACCTGACAGTGCAACCAACTCAGAAGCAATA
GAAAGAATAGCAGAGTGGATTTTAAACGTTTGGAGATGTGATGATATGAATCTAGATATT
TATACTTATGAACAAACTGGAACAGATAATTTATGGGCTGCCTTTGGTGATGATTGTGAT
ATATCGGTCTGTCCATTAGATACAACAATGAATGGAATTGGTTGTTCACCAGCTAGCACA
GAAACATATGAAGTGTTATCAAATGATACTCAATTGGCATTGTTGAATGTGGTGGATAAT
GTAAAACATCGTGTTCAAATGAATACTGCTAGCTGTAAGTTAAAGAACTGTGTTAAAGGT
GAAGCCAGATTAAATACTGCTCTCATCAGAATTTCTACATCATCAAGTTTTGATAATTCA
TTATCGCCATTGAATGACGGTCAAACTACGCGATCGTTTAGAATAAACGCAAAAAAATGG
TGGACAATATTTTATACTATAATTGATTACATTAATACAATTATACAAACTATGACCCCG
A
>RVC/Pig/THA/CU-CHN/15/G1_(KX911670)
GTTATTATATCTAATTGTGTTGGATGGTCAAACGGTCAAATGTTTGCTGAAGATATTTAT
TATGATGGAAATGTTGAGACAGTAGTCAATGCTACGAACCCTTTTGATGTCAAATCATTA
TGTATATATTTTCCAAATGCAGTTGTAGGTTCACAAGGGCCAGGTAAGACGGATGGATAT
CTAAATGATGGTAATTATGCTCAAACTATTGCAGCATTGTTTGAGACAAAAGGTTTTCCA
AGAGGATCAATAGTGCTTAAAACGTATACGAAAGTTTCAGATTTTATTGAATCAGTGGAA
ATGACATGTTCATATAATATAGTTATAATACCTGACAGTGCAACTAACTCAGAAGCAATA
GAGCGAATAGCAGAGTGGATTTTAAATGTTTGGAAATGTGATGATATGAACTTAGATATT
TACACCTATGAACAAACCGGAATAGATAATTTATGGGCTGCTTTTGGTAATGATTGTGAT
ATATCAGTTTGCCCGTTAGATACGACGATGAATGGAATTGGCTGCTCACCAGCTAGTACA
CAAACATATGAAGTATTATCAAATGATACTCAACTGGCATTACTAAACGTGGTGGATAAT
GTAAAACACCGTATTCAAATGAATACAGCCAGCTGTAAACTAAAGAATTGTATTAAAGGT
GAAGCCAGATTAAATACTGCTCTGATCAGAATATCCACATCATCAAGTTTTGATAATTCA
TTATCACCATTGAATGATGGCCAAACTACACGATCATTTAGAATAAACGCAAAGAAATGG
TGGACAATATTCTACACTATAATTGATTACATTAACACAATTGTACAAACTATGACTCCG
A
>RVC/Pig/THA/CUSB-N/15/G1_(KX911669)
TTCATTATATCTAATTGTATAGGATGGTCACAAGGTCAAATGTTCACTGAAGATATTTAT
TATGATGGAAACGTTGAGACGGTAGTTAATGCTACGAATCCTTTTGAAGTTAAATCACTA
TGTATATATTTTCCAAATGCAGTTGTAGGTTCACAAGGACCTGGTAAGACAGATGGATAT
CTGAATGATGGTAACTATGCTCAAACTATAGCGGCACTATTTGAGACTAAAGGTTTTCCA
AGAGGGTCAATAGTACTCAAAACGTATGCAAAAGTTTCAGATTTTATTGATTCATTGGAA
ATGACATGTTCATATAATATAGTTATAATACCTGACAGTGCAACTAATTCAGAGGCAATA
GAGCGAATAGCAGAGTGGATTTTAAATGTTTGGAGGTGTGACAGTATGAATCTAGATATT
TACACTTATGAACAAACTGGAATAGATAACTTATGGGCCGCCTTTGGTAATGATTGTGAT
ATATCAGTCTGTCCATTAGATACAACAATGAATGGAATTGGCTGTTCACCAGCTAGTACA
GAAACATATGAAGTGTTATCAAATGATACTCAATTAGCATTGATAAATGTAGTAGATAAT
GTAAAACACCGCATTCAAATGAATACGGCTAACTGTAAATTGAAAAATTGCATTAAAGGT
GAAGCTAGATTGAACACCGCTCTCATCAGAATTTCTACATCATCAAGCTTTGATAATTCA
TTGTCGCCATTGAATGATGGCCAAACTACACGGTCATTTAGAATAAATGCAAAGAAATGG
TGGACAATATTTTACACCATAATTGATTACATTAATACAATCATACAAACTATGACTCCG
A
>RVC/Pig/THA/CU781-2/14/G1_(KX911668)
GTCGTTATATCTAATTGTATTGGATGGTCACAAGGTCAAATGTTTGCTGAAGATATTTAT
TATAATGGAAATGTTGAGACGGTAGTTAATACTACGAATCCTTTTGATGTTAAATCGTTA
TGTATATATTTTCCAAATGCAGTTGTAGGCTCACAAGGACCCGGTAAGACGGATGGATAT
CTAAATGATGGTAATTATGCCCAAACTATCGCAGCATTGTTTGAGACAAAAGGTTTTCCA
AGAGGATCAATAGTACTCAAAACATACACGAAAGTTTCAGATTTTATTGACTCAGTGGAA
ATGACATGTTCTTATAATATAGTCATAATACCTGACAGTGCAACTAACTCAGAAGCAATA
GAGCGAATAGCAGAGTGGGTTTTAAATGTTTGGAGGTGTGATGATATGAACTTAGATATT
TATACTTACGAACAAACCGGAATAGATAATTTATGGGCTGCTTTTGGTAATGATTGTGAT
ATATCAGTCTGCCCGTTGGATACAACAATGAATGGAATTGGTTGCTCCCCAGCTAGTACG
GAAACATATGAAGTATTATCAAATGATACTCAACTAGCATTACTAAACGTGGTGGATAAT
GTGAAACATCGCATTCAAATGAATACAGCTAGCTGCAAATTGAAAAATTGCATTAAAGGG
GAAGCTAGATTGAATACTGCTCTCATCAGAATATCTACATCATCAAGTTTTGATAATTCA
TTATCACCATTGAATGATGGCCAAACTACACGATCATTTAGAATAAATGCAAAGAAGTGG
TGGACAATATTCTACACCATAATTGACTATATCAACACAATCATCCAAACTATGACTCCG
A
>RVC/Pig/THA/CU5-3/15/G1_(KX911671)
GTTGTTATATTTAATTGTATTGGATGGTCACAAGGTCAAATGTTTGCTGAAGATATTTAT
TATGATGGAAATGTTGAGACGGTAGTTAACACTACGAACCCTTTTGATGTTAAATCATTG
TGTATATATTTTCCAAATGCAGTTGTAGGCTCACAAGGACCCGGTAAGACAGATGGATAT
TTAAATGATGGTAATTATGCCCAAACTATCGCAGCATTGTTTGAGACAAAAGGTTTTCCG
AGAGGATCAATAGTACTCAAAACGTATACAAAAGTTTCAGATTTTATTGATTCAGTGGAA
ATGACATGTTCTTATAATATAGTTATAATACCTGACAGTACAACTAACTCAGAAGCAATA
GAGCGAATAGCAGAGTGGATTTTAAATGTTTGGAGGTGTGATGATATGAATTTAGATATT
TATACTTACGAACAAACTGGAATAGATAATTTATGGGCTGCTTTTGGTAGTGATTGTGAC
ATATCAGTCTGTCCGTTGGATACGACAATGAATGGAATTGGTTGCTCTCCAGCTAGTACA
GAAACATATGAAGTATTATCAAATGATACTCAACTAGCACTACTAAACGTGGTGGACAAT
GTAAAACATCGTATTCAAATGAATACAGCTAGCTGCAAATTGAAGAATTGCATTAAAGGT
GAAGCTAGATTGAATACTGCTCTCATCAGAATATCCACATCATCAAGTTTTGATAATTCA
TTATCACCTTTGAATGATGGCCAAACTACGCGATCATTTAGAATAAATGCAAAGAAATGG
TGGACAATATTCTACACTATAATTGACTATATTAACACAATCATCCAAACTATGACTCCG
A
>RVC/Pig/THA/CU60/15/G1_(KX911674)
GTCGTTATATCTAATTGTATTGGATGGTCACAAGGTCAAATGTTTGCTGAAGATATTTAT
TATAATGGAAATGTTGAGACGGTAGTTAATACTACGAATCCTTTTGATGTTAAATCGTTA
TGTATATATTTTCCAAATGCAGTTGTAGGCTCACAAGGACCCGGTAAGACGGATGGATAT
CTAAATGATGGTAATTATGCCCAAACTATCGCAGCATTGTTTGAAACAAAAGGTTTTCCA
AGAGGATCAATAGTACTCAAAACATACACGAAAGTTTCAGATTTTATTGACTCAGTGGAA
ATGACATGTTCTTATAATATAGTCATAATACCTGACAGTGCAACTAACTCAGAAGCAATA
GAGCGAATAGCAGAGTGGGTTTTAAATGTTTGGAGGTGTGATGATATGAACTTAGATATT
TATACTTACGAACAAACCGGAATAGATAATTTATGGGCTGCTTTTGGTAATGATTGTGAT
ATATCAGTCTGCCCGTTGGATACAACAATGAATGGAATTGGTTGCTCCCCAGCTAGTACG
GAAACATATGAAGTATTATCAAATGATACTCAACTAGCATTACTAAACGTGGTGGATAAT
GTGAAACATCGCATTCAAATGAATACAGCTAGCTGCAAATTGAAAAATTGCATTAAAGGT
GAAGCTAGATTGAATACTGCTCTCATCAGAATATCTACATCATCAAGTTTTGATAATTCA
TTATCACCATTGAATGATGGCCAAACTACACGATCATTTAGAATAAATGCAAAGAAGTGG
TGGACAATATTCTACACCATAATTGACTATATCAACACAATCATCCAAACTATGACTCCG
A
>RVC/Pig/THA/CU200/16/G1_(KX911675)
GTTATTATATCTAATTGTGTTGGATGGTCAAACGGTCAAATGTTTGCTGAAGATATTTAT
TATGATGGAAATGTTGAGACAGTAGTCAATGTTACAAACCCTTTTGATGTCAAATCATTA
TGTATATATTTTCCAAATGCAGTCGTAGGTTCACAAGGGCCMGGTAAGACGGATGGATAT
CTAAATGATGGTAATTATGCTCAAACTATTGCAGCATTGTTTGAGACGAAAGGTTTTCCA
AGAGGATCAATAGTGCTTAAAACGTATACGAAAGTTTCAGATTTTATTGAATCAGTGGAA
ATGACATGTTCATATAACATAGTTATAATACCTGACAGTGCAACTAACTCAGAAGCAATA
GAGCGAATAGCAGAGTGGATTTTAAATGTTTGGAAATGTGATGATATGAACTTAGATATT
TACACCTATGAACAAACCGGAATAGATAATTTATGGGCTGCTTTTGGTAATGATTGTGAT
ATATCAGTCTGTCCGTTAGATACGACGATGAATGGAATTGGCTGCTCGCCAGCTAGTACA
CAAACATATGAAGTATTATCAAATGATACTCAACTGGCATTACTAAACGTGGTGGATAAT
GTAAAACACCGTATTCAAATGAATACAGCCAGCTGTAAATTAAAGAATTGTATTAAAGGT
GAAGCAAGATTAAACACTGCTCTGATCAGAATATCTACATCATCAAGTTTTGATAATTCA
TTATCACCATTGAATGATGGCCAAACTACACGATCATTTAGAATAAATGCAAAGAAGTGG
TGGACGATATTCTACACTATAATTGATTACATTAACACAATTGTACAAACTATGACTCCG
A
>RVC/Pig/THA/CU1035/14/G1_(KX911667)
ATTGTTATATCTAATTGTATTGGATGGTCACAAGGCCAAATGTTTGTTGAAGATATTTAT
TATGATGGAAATATTGAGACAGTAGTTAATGCGACAAATCCTTTTGAAGTTAAATCATTG
TGTATATATTTTCCAAATGCAGTTGTGGGTTCACAAGGACCTGGTAAGACGGATGGATAT
CTGAATGATGGTAACTACGCTCAAACTATTGCAGCATTATTTGAAACGAAAGGTTTTCCA
AAAGGTTCAGTAGTACTTAAAACATATACAAAGGTTTCAGACTTTATTGATTCAGTAGAA
ATGACGTGTTCATACAATATAGTTATAATACCTGACAGTGTCACCAATTCAGAGGCAATA
GAACGAATAGCAGAATGGATTTTGAACGTTTGGAGATGTGATGATATGAATTTAGATATT
TATACTTATGAGCAGACTGGAATAGATAATTTATGGGCTGCTTTTGGTAGTGATTGTGAT
ATATCAGTCTGTCCATTAGATACAACAATGAATGGAATTGGTTGTTCACCAGCTAGTACA
GAAACATATGAAGTATTGTCGAACGATACTCAACTAGCATTACTGAATGTGGTGGATAAT
GTAAAACATCGAATTCAAATGAATACCGCCAGCTGCAAATTGAAGAATTGTATTAAAGGC
GAAGCTAGATTAAATACTGCTCTCATCAGAATCTCTACATCATCAAGCTTTGATAATTCA
TTATCGCCACTGAATGACGGCCAAACTACGCGATCATTTAGAATAAATGCAAAGAAATGG
TGGACAATATTTTACACTATAGTTGATTACATTAACACAATCATACAAACTATGACTCCG
A
>RVC/Pig/THA/CU14/15/G1_(KX911672)
GTTGTTATATCTAATTGCATTGGATGGTCACACGGCCAAATGTTTGTTGAAGATATTTAT
TATAATGGAAATGTTGAGACGGTTGTTAATGCTACGGACCCTTTTGATGTCAAATCATTA
TGTATATATTTTCCAAATGCAGTTGTAGGTTCGCAAGGACCTGGCAAGACGGATGGATAT
CTAAATGATGGTAATTATGCTCAAACTATTGCAGCATTATTTGAGACAAAAGGTTTCCCA
AGAGGATCAATAACACTAAAAACGTATACGAAAGTTTCAGATTTTATTGATTCAGTGGAA
ATGACATGTTCATATAATATAGTTATAATACCTGACAGTGTAACTAACTCAGAAGCAATA
GAGCAGATAGCAGAGTGGATTTTAAATGTTTGGAAATGTGATGATATGAACTTAGATATT
TACGCTTATGAACAAACTGGAATAGATAATTTATGGGCTGCTTTTGGTAATGATTGTGAT
ATATCAGTCTGTCCGTTGGATACGACTATGAATGGAATTGGCTGCTCCCCAGCTAGTACG
CAAACATATGAAGTATTATCAAATGATACTCAACTAGCATTACTAAACGTGGTGGATAAT
GTAAAACACCGTATTCAAATGAATACAGCTAGCTGCAAATTAAAGAATTGTATTAAAGGT
GAAGCTAGATTGAATACTGCTCTCATCAGAGTATCCACATCATCAAGTTTTGACAATTCA
TTATCACCATTGAACAATGGCCAAACGACACGATCATTCAGAATAAACGCAAAGAAGTGG
TGGACAATATTCTATACTATAATTGATTATATTAACACGATTGTACAAAATATGACTCCG
A
>RVC/Pig/THA/CU48/15/G1_(KX911673)
GTTGTTATATTTAATTGTATTGGATGGTCACAAGGTCAAATGTTTATTGAAGATATTTAT
TATGATGGAAATGTTGAGACGGTAGTTAACACTACGAACCCTTTTGATGTTAAATCATTG
TGTATATATTTTCCAAATGCAGTTGTAGGCTCACAAGGACCCGGTAAGACAGATGGATAT
TTAAATGATGGTAATTATGCCCAAACTATCGCAGCATTGTTTGAGACAAAAGGTTTTCCG
AGAGGATCAATAGTACTCAAAACGTATACAAAAGTTTCAGATTTTATTGATTCAGTGGAA
ATGACATGTTCTTATAATATAGTTATAATACCTGACAGTACAACTAACTCAGAAGCAATA
GAGCGAATAGCAGAGTGGATTTTAAATGTTTGGAGGTGTGATGATATGAATTTAGATATT
TATACTTACGAACAAACTGGAATAGATAATTTATGGGCTGCTTTTGGTAGTGATTGTGAC
ATATCAGTCTGTCCGTTGGATACGACAATGAATGGAATTGGTTGCTCTCCAGCTAGTACA
GAAACATATGAAGTATTATCAAATGATACTCAATTAGCACTACTAAACGTGGTGGACAAT
GTAAAACATCGTATTCAAATGAATACAGCTAGCTGCAAATTGAAGAATTGCATTAAAGGT
GAAGCTAGATTGAATACTGCTCTCATCAGAATATCCACATCATCAAGTTTTGATAATTCA
TTATCACCTTTGAATGATGGCCAAACTACGCGATCATTTAGAATAAATGCAAAGAAATGG
TGGACAATATTCTACACTATAATTGACTATATTAACACAATCATCCAAACTATGACTCCG
A
>RVC/Pig/THA/CU-PY/12/G3 (KX911693)
CTGGTTATGTCAAGTTGCATTACTTTTCTCAAGCTCAGTTATTCGTTAATGACATGCATT
ATGATGGCAATGTTGAAACAATAATTAACAGTACTAATCCTTTTGACGTCAACTCTTTAT
GTATATACTTTCCAGCAAAAGTTGTAGGAAGTCCAGGACAAGGTAAAGCGGACGGTTTAT
TAAATGATAATAATTACGCATCTATATTAGCTACATTATTTGAAACAAAAGGTTTTCCAA
AAGGTTCGGTTAATTTTATAACATATACAAAACCTGTAGATTTTGTTAATTCAATAGATA
TGACATGTTCATACAACATAGTTATAGTGCAAGATGACTTAGGCAATTCTGAAACTGTTG
AGCAAATAACTGAATGGATTTTAAACGTGTGGAAATGTGATGAAATGAATTTAGATATAT
ATACTTATGAACAAGTGGGAAATGATAATATATGGGCTGCCTTTGGTACTGATTGTGATA
TATCTGTTTGTCCATTAGATACATCAGCAAATGGGATTGGATGTACTCCAGCAAGCCTAG
ATACATATGAAGTAATATCTAATAATACCGAAGTAGCACTATTGAATGTGGTTGACAATG
TGAAATATAGAATTCAAATGAATCAGGCTACATGCCGTATTAAGAATTGTGTGAAGGGTG
AAGAAAGACTGAATACCGCAGTAGTAAGAGTATCCAGTTCATCTAGCTTTGATAATTCAC
TTTCTCCATTAAACAACGGTCAAAATACAAGAACCTTTAGAATTAATGCTATGAAATGGT
GGAAAATATTTTATACTATAATTGACTATGTAAATATATTTATACAATCAATGGCACCTA

>RVC/Pig/THA/CU136/16/G6 (KX911701)
TTAATCATATCTACATGTGCTGGATGGACTAATGGTCAATTATTTACTAACGATATTTCA
TACGATGGAAATATTGAGACTGTGATAAATGCGACAAATCCTTTTAACGTCGAATCATTA
TGTATTTATTTTCCAAATGCTGCAATAGGTTCACCAGGTCCAGGTAAAGCTGATGGTCTA
CTAAATGATAATAATTATGCACAAATATTAGCTACACTGTTTGAAACGAAAGGATTTCCG
AAAGGATCGGTGATCTTTAAAACGTATACTAAAACTTCAGATTTCATAAATTCGGTAGAA
ATGACTTGTTCGTATAATTTAGTTATTATTCCTGATAAACCAGATGATTCTGAAGCAATT
GAACAGATAGCTGAATGGATATTAAATGTTTGGCAGTGTGATGATATGAATTTGGAAATT
TATACTTATGAACAGATAAACAAAGATAATTTGTGGGCGGCTTTTGGTGAAGATTGTGAT
ATATCTGTTTGTCCTTTAGATACAACAATGAATGGGATTGGTTGTTCACCAGCTAGTACA
GAAACATATGAGGTGGTATCTAATAATACTCAATTAGCGCTCATTGACGTAGTTGATAAT
ATTAAACATAGAATCCAAATGTCATCAAGTATGAATCAACTACAATGTAAATTGAAAAAT
TGTGTTAAAGGTGAACCGCGATTAAATACCGCAATTATAAGAATTTCAACATCATCAAGT
TTTGATAATTCCCTATCACCTCTAAATAATGGACAGACAACACGATCATTTAAAATTAAT
GCAAAAAAATGGTGGAAAATTTTCTACACTATAGTTGATTATATTAATACAATTATACAA
ACGATGGCACCTA
>RVC/Pig/THA/CU135/16/G6 (KX911700)
TTAATCATATCTACATGTGCTGGATGGACTAATGGTCAATTATTTACTAACGATATTTCA
TACGATGGAAATATTGAGACTGTGATAAATGCGACAAATCCTTTTAACGTCGAATCATTA
TGTATTTATTTTCCAAATGCTGCAATAGGTTCACCAGGTCCAGGTAAAGCTGATGGTCTA
CTAAATGATAATAATTATGCACAAATATTAGCTACACTGTTTGAAACGAAAGGATTTCCG
AAAGGATCGGTGATCTTTAAAACGTATACTAAAACTTCAGATTTCATAAATTCGGTAGAA
ATGACTTGTTCGTATAATTTAGTTATTATTCCTGATAAACCAGATGATTCTGAAGCAATT
GAACAGATAGCTGAATGGATATTAAATGTTTGGCAGTGTGATGATATGAATTTGGAAATT
TATACTTATGAACAGATAAACAAAGATAATTTGTGGGCGGCTTTTGGTGAAGATTGTGAT
ATATCTGTTTGTCCTTTAGATACAACAATGAATGGGATTGGTTGTTCACCAGCTAGTACA
GAAACATATGAGGTGGTATCTAATAATACTCAATTAGCGCTCATTGACGTAGTTGATAAT
ATTAAACATAGAATCCAAATGTCATCAAGTATGAATCAACTACAATGTAAATTGAAAAAT
TGTGTTAAAGGTGAACCGCGATTAAATACCGCAATTATAAGAATTTCAACATCATCAAGT
TTTGATAATTCCCTATCACCTCTAAATAATGGACAGACAACACGATCATTTAAAATTAAT
GCAAAAAAATGGTGGAAAATTTTCTACACTATAGTTGATTATATTAATACAATTATACAA
ACGATGGCACCTA
>RVC/Pig/THA/CU125/16/G6 (KX911699)
TTAATCATATCTACATGTGCTGGATGGACTAATGGTCAATTATTTACTAACGATATTTCA
TACGATGGAAATATTGAGACTGTGATAAATGCGACAAATCCTTTTAACGTCGAATCATTA
TGTATTTATTTTCCAAATGCTGCAATAGGTTCACCAGGTCCAGGTAAAGCTGATGGTCTA
CTAAATGATAATAATTATGCACAAATATTAGCTACACTGTTTGAAACGAAAGGATTTCCG
AAAGGATCGGTGATCTTTAAAACGTATACTAAAACTTCAGATTTCATAAATTCGGTAGAA
ATGACTTGTTCGTATAATTTAGTTATTATTCCTGATAAACCAGATGATTCTGAAGCAATT
GAACAGATAGCTGAATGGATATTAAATGTTTGGCAGTGTGATGATATGAATTTGGAAATT
TATACTTATGAACAGATAAACAAAGATAATTTGTGGGCGGCTTTTGGTGAAGATTGTGAT
ATATCTGTTTGTCCTTTAGATACAACAATGAATGGGATTGGTTGTTCACCAGCTAGTACA
GAAACATATGAGGTGGTATCTAATAATACTCAATTAGCGCTCATTGACGTAGTTGATAAT
ATTAAACATAGAATCCAAATGTCATCAAGTATGAATCAACTACAATGTAAATTGAAAAAT
TGTGTTAAAGGTGAACCGCGATTAAATACCGCAATTATAAGAATTTCAACATCATCAAGT
TTTGATAATTCCCTATCACCTCTAAATAATGGACAGACAACACGATCATTTAAAATTAAT
GCAAAAAAATGGTGGAAAATTTTCTACACTATAGTTGATTATATTAATACAATTATACAA
ACGATGGCACCTA
>RVC/Pig/THA/CU124/16/G6 (KX911697)
TTAATCATATCTACATGTGCTGGATGGACTAATGGTCAATTATTTACTAACGATATTTCA
TACGATGGAAATATTGAGACTGTGATAAATGCGACAAATCCTTTTAACGTCGAATCATTA
TGTATTTATTTTCCAAATGCTGCAATAGGTTCACCAGGTCCAGGTAAAGCTGATGGTCTA
CTAAATGATAATAATTATGCACAAATATTAGCTACACTGTTTGAAACGAAAGGATTTCCG
AAAGGATCGGTGATCTTTAAAACGTATACTAAAACTTCAGATTTCATAAATTCGGTAGAA
ATGACTTGTTCGTATAATTTAGTTATTATTCCTGATAAACCAGATGATTCTGAAGCAATT
GAACAGATAGCTGAATGGATATTAAATGTTTGGCAGTGTGATGATATGAATTTGGAAATT
TATACTTATGAACAGATAAACAAAGATAATTTGTGGGCGGCTTTTGGTGAAGATTGTGAT
ATATCTGTTTGTCCTTTAGATACAACAATGAATGGGATTGGTTGTTCACCAGCTAGTACA
GAAACATATGAGGTGGTATCTAATAATACTCAATTAGCGCTCATTGACGTAGTTGATAAT
ATTAAACATAGAATCCAAATGTCATCAAGTATGAATCAACTACAATGTAAATTGAAAAAT
TGTGTTAAAGGTGAACCGCGATTAAATACCGCAATTATAAGAATTTCAACATCATCAAGT
TTTGATAATTCCCTATCACCTCTAAATAATGGACAGACAACACGATCATTTAAAATTAAT
GCAAAAAAATGGTGGAAAATTTTCTACACTATAGTTGATTATATTAATACAATTATACAA
ACGATGGCACCTA
>RVC/Pig/THA/CU123/16/G6 (KX911696)
TTAATCATATCTACATGTGCTGGATGGACTAATGGTCAATTATTTACTAACGATATTTCA
TACGATGGAAATATTGAGACTGTGATAAATGCGACAAATCCTTTTAACGTCGAATCATTA
TGTATTTATTTTCCAAATGCTGCAATAGGTTCACCAGGTCCAGGTAAAGCTGATGGTCTA
CTAAATGAYAATAATTATGCACAAATATTAGCTACACTGTTTGAAACGAAAGGATTTCCG
AAAGGATCGGTGATCTTTAAAACGTATACTAAAACTTCAGATTTCATAAATTCGGTAGAA
ATGACTTGTTCGTATAATTTAGTTATTATTCCTGATAAACCAGATGATTCTGAAGCAATT
GAACAGATAGCTGAATGGATATTAAATGTTTGGCAGTGTGATGATATGAATTTGGAAATT
TATACTTATGAACAGATAAACAAAGATAATTTGTGGGCGGCTTTTGGTGAAGATTGTGAT
ATATCTGTTTGTCCTTTAGATACAACAATGAATGGGATTGGTTGTTCACCAGCTAGTACA
GAAACATATGAGGTGGTATCTAATAATACTCAATTAGCGCTCATTGACGTAGTTGATAAT
ATTAAACATAGAATCCAAATGTCATCAAGTATGAATCAACTACAATGTAAATTGAAAAAT
TGTGTTAAAGGTGAACCGCGATTAAATACCGCAATTATAAGAATTTCAACATCATCAAGT
TTTGATAATTCCCTATCACCTCTAAATAATGGACAGACAACACGATCATTTAAAATTAAT
GCAAAAAAATGGTGGAAAATTTTCTACACTATAGTTGATTATATTAATACAATTATACAA
ACGATGGCACCTA
>RVC/Pig/THA/CU122/16/G6 (KX911698)
CTAATCATATCTACATGTGCTGGATGGACTAATGGTCAATTATTTACTAACGATATTTCA
TACGATGGAAATATTGAGACTGTGATAAATGCGACAAATCCTTTTAACGTCGAATCATTA
TGTATTTATTTTCCAAATGCTGCAATAGGTTCACCAGGTCCAGGTAAAGCTGATGGTCTA
CTAAATGATAATAATTATGCACAAATATTAGCTACACTGTTTGAAACGAAAGGATTTCCG
AAAGGATCGGTGATCTTTAAAACGTATACTAAAACTTCAGATTTCATAAATTCGGTAGAA
ATGACTTGTTCGTATAATTTAGTTATTATTCCTGATAAACCAGATGATTCTGAAGCAATT
GAACAGATAGCTGAATGGATATTAAATGTTTGGCAGTGTGATGATATGAATTTGGAAATT
TATACTTATGAACAGATAAACAAAGATAATTTGTGGGCGGCTTTTGGTGAAGATTGTGAT
ATATCTGTTTGTCCTTTAGATACAACAATGAATGGGATTGGTTGTTCACCAGCTAGTACA
GAAACATATGAGGTGGTATCTAATAATACTCAATTAGCGCTCATTGACGTAGTTGATAAT
ATTAAACATAGAATCCAAATGTCATCAAGTATGAATCAACTACAATGTAAATTGAAAAAT
TGTGTTAAAGGTGAACCGCGATTAAATACCGCAATTATAAGAATTTCAACATCATCAAGT
TTTGATAATTCCCTATCACCTCTAAATAATGGACAGACAACACGATCATTTAAAATTAAT
GCAAAAAAATGGTGGAAAATTTTCTACACTATAGTTGATTATATTAATACAATTATACAA
ACGATGGCACCTA
>RVC/Pig/THA/CU12/15/G6 (KX911702)
TTGATCATATCTACATGTGCCGGATGGACTAATGGTCAGTTATTTACCGACGATATTTCA
TACGATGGAAATATTGAGGGTGTGATAAACGCGACGAATCCTTTTAATGTTAAATCATTA
TGCATTTATTTTCCAAACGCCGCAATAGGTTCACCAGGTCCCGGTAAAGCTGATGGTTTA
CTAAATGACAATAATTATGCACAAACATTAGCTACACTATTTGAAACAAAAGGATTTCCG
AAAGGATCGGTGATTTTCAAAACATATACTAAAACTTCGGATTTCATTAATTCAGTGGAA
ATGACATGTTCATATAACTTAGTTATTATTCCCGATAAACCAGATAATTCTGAAGAAATT
GAACAAATAGCTGAATGGGTATTAAATGTTTGGCAATGTGATGATATGAATTTAGAAATT
TATACTTATGAACAGGTAAGTAAAGATAATTTGTGGGCGGCATTTGGTGAAGATTGTGAC
ATATCTGTTTGTCCTTTAGATACATCAATGAATGGGATTGGTTGTTCACCAGCTAGTACG
GGAACATATGAGGTGGTGTCTAATAACACTCAACTAGCACTCATTGATGTAGTTGATAAT
GTTAAACACAGAATTCAAATGTCATCAAGTGTGAATCAATTACAATGTAAATTAAAAAAT
TGTGTTAAAGGTGAACCACGACTAAATACAGCAATCATAAGAATTTCAACGTCATCAAGT
TTTGATAATTCCCTGTCACCTCTAAATAATGGGCAGACGACACGATCATTTAAAATTAAT
GCAAAAAAATGGTGGAAAATTTTCTACACCATAGTTGATTATATTAATACAATCATACAA
ACGATGACGCCTA
>RVC/Pig/THA/CU146C/16/G6 (MF139517)
CTGATTATATCAACATTTGCTGGATGGACAAATGGTCAACTATTCACAGACGACATTTCA
TATAATGGGAATATTGAGGGTGTGATAAATGTGACAAATCCTTTTGATGTTGAATCATTA
TGTATTTATTTTCCAAACGCTGCAATAGGTTCACCTGGTCCAGGTAAAGATGATGGTCTA
CTAAATGATAATAATTATGCACAAATATTAGCTACATTATTTGAAACAAAAGGATTTCCA
AAAGGATCAGTAATTTTTAAAACATATACCAAAACTTCAGATTTCATAAGTTCAGTAGAA
GTGACATGTTCATATAACTTAATTATTATTCCTGATAAACCAGATAAATCTGAAGAAATT
GAACAGATAGCTGAATGGGTATTAAATGTTTGGCAGTGTGATGATATGAATCTAGAAATT
TATACCTATGAGCAGGTGGGTAATAACAATTTATGGGCAGCATTTGGTGAGGATTGCGAT
ATATCTGTTTGTCCTTTAGACACAACGATGAATGGGATTGGTTGTTCACCAGCTAGCACA
GAAACCTATGAGGTAGTATCTAATAATACTCAATTAGCACTTATCGATGTAGTTAATGAC
GTTAAACATAGAATCCAAATG------------AATCAACTCAAATGCAAATTAAAAAAT
TGCGTTAAAGGCGAAGCACGATTGAACACTGCAATCATAAGGATTTCTACATCATCAAGT
TTTGATAATTCGTTATCACCTTTGAATAATGGACAGGTGACACGATCATTTAAAATTAAT
GCAAAGAAATGGTGGAAGATTTTCTATACCATAGTTGATTATATTAACACAATCGTACAA
ACAATGACGCCTA
>RVC/Pig/THA/CU54/15/G6 (KX911695)
TTGATCATATCTACATGTGCCGGATGGACTAATGGTCAGTTATTTACCGACGATATTTCA
TACGATGGAAATATTGAGGGTGTGATAAACGCGACGAATCCTTTTAATGTTAAATCATTA
TGCATTTATTTTCCAAACGCCGCAATAGGTTCACCAGGTCCCGGTAAAGCTGATGGTTTA
CTAAATGACAATAATTATGCACAAACATTAGCTACACTATTTGAAACAAAAGGATTTCCG
AAAGGATCGGTGATTTTCAAAACATATACTAAAACTTCGGATTTCATTAATTCAGTGGAA
ATGACATGTTCATATAACTTAGTTATTATTCCCGATAAACCAGATAATTCTGAAGAAATT
GAACAAATAGCTGAATGGGTATTAAATGTTTGGCAATGTGATGATATGAATTTAGAAATT
TATACTTATGAACAGGTAAGTAAAGATAATTTGTGGGCGGCATTTGGTGAAGATTGTGAC
ATATCTGTTTGTCCTTTAGATACATCAATGAATGGGATTGGTTGTTCACCAGCTAGTACG
GGAACATATGAGGTGGTGTCTAATAACACTCAACTAGCACTCATTGATGTAGTTGATAAT
GTTAAACACAGAATTCAAATGTCATCAAGTGTGAATCAATTACAATGTAAATTAAAAAAT
TGTGTTAAAGGTGAACCACGACTAAATACAGCAATCATAAGAATTTCAACGTCATCAAGT
TTTGATAATTCCCTGTCACCTCTAAATAATGGGCAGACGACACGATCATTTAAAATTAAT
GCAAAAAAATGGTGGAAAATTTTCTACACCATAGTTGATTATATTAATACAATCATACAA
ACGATGACGCCTA
>RVC/Pig/THA/CU571/13/G6 (KX911694)
TTAATCATATCTGCATGTGCTGGATGGACTAATGGTCAGTTGTTTACCAATGATATTTCA
TACGATGGAAATATTGAGGGTGTAATAAATGCAACAAATCCTTTTAACGTTGAGTCATTA
TGCATTTATTTTCCAAACGCTGCAATAGGTTCGCCAGGTCCAGGTAAAGCTGACGGTTTA
CTAAATGACAATAATTATGCACAAACCTTAGCTACACTATTTGAAACAAAAGGATTTCCG
AAAGGATCAGTGATTTTCAAAACGTATACTAAAACTTCGGACTTCATAAATTCAGTGGAA
ATGACTTGTTCATATAATTTAGTTATTGTTCCTGATAAACCAGATGATTCAGAAGCGATA
GAACAGATAGCTGAATGGATATTACATGTTTGGCAGTGTGATGATATGAATTTAGAAATT
TACACTTATGAACAGGTAAATAAAGATAATTTATGGGCGGCATTTGGTGAAGATTGCGAC
ATATCCGTTTGTCCTTTAGATACATCAATGAATGGAATTGGTTGTTCACCAGCTAGCACA
GAAACATATGAGGTGGTATCTAATAATACTCAACTAGCACTCATTGACGTAGTAGATAAT
ATTAAACACAGAATCCAAATGTCATCAAGTATCAATCAACTACAATGTAAATTAAAGAAT
TGTATTAAAGGTGAACCAAGATTGAATACTGCAATCATACGAATTTCAACATCATCGAGT
TTCGATAATTCACTATCACCTCTAAATAATGGACAGACGACACGATCATTTAAAATTAAT
GCAAAAAAATGGTGGAAAATTTTCTACACCATAGTTGATTATATTAATACAATTATACAA
ACAATGACGCCTA
>RVC/Pig/THA/CU13/15/G9_(KX911707)
TTAGTAATATCTAGCTGTATTGGATGGACACAAGGTCAGATGTTTACTGATGATATAAGT
TATGATGGAAATGTTGAAACAATTATTAACGCTACTAATCCATTCAATGTGGAATCTTTA
TGTATATATTTTCCAAATGCAGTTGTTGGATCACAAGGACCTGGTCAAACAAATGGCTAT
TTAAATGATGGTAATTACGCTCAAACGATTGCTACTCTATTTGAAACAAAGGGATTTCCT
AAGGGTTCTGTGATACTTAAAACATATAATAAAGCTTCAGATTTTATTAGTTCAGTGGAG
ATGACTTGTTCATATAATATAGTCATAATACCTGATGATTCAAATAAGTTAGAAGAGATT
GAGCGAGTAGCAGAATGGGTGCTAAATGTTTGGAGGTGCGATGATATGGATCTGAATATT
TATACTTACGAACAAATAGGAATAGATAATTTTTGGGCTGCTTTCGGTGATGATTGTGAT
ATATCTGTTTGTCCACTGGACACCACGATGAATGGAATTGGATGTTCACCTGCAAGTACT
GAAACGTATGAAGTATTATCAAATGACACACAAGTGGCACTGCTGAATGTTGTGGACAAT
GTTCAACATATGATTCAAATGT-TACTGTTCATTGTAAGTTAAAAAATTGGGTTAAAGGT
GAAGCAAGATTAAATACTGCATTAATAAGAGTTTCAACATCATCAAGTTTTGATAACTCA
TTGTCACCATTAAATGATGGTCAAACTACAAGAACATTCAGAATAAATGCTAAGAAATGG
TGGACAATATTTTACACAATAATTGACTATATCAATACAATTGTTCAGACAATGGCTCC
>RVC/Pig/THA/CU49/15/G9_(KX911703)
TTAATAATATCTAATTGTATTGGATGGGCACACGGCCAGATGTTTATTGATGATATACAT
TATGATGGAAATGTTGAAACAATTATTAATACTACTAATCCTTTCAATGTAGAATCTTTA
TGCATTTACTTTCCAAACGCAGTTGTCGGATCACAAGGACCTGGTCAAACAAATGGTTAT
TTAAATGATGGCAATTACGCTCAAACAATTGCTACTCTATTTGAAACAAAAGGATTTCCT
AGGGGTTCAGTGATGCTTAAGACATATACTAAAGTTTCAGATTTTATTAGTTCAGTGGAG
ATGACTTGCTCATACAACATAGTCATAATACCTGATGACTCCAATAAACTAGAAGAGATT
GAACGAATAGCAGAATGGGTCTTAAACGTTTGGCAATGTGATGATATGGATTTGAATATT
TATACTTATGAACAGATAGGGATAAATAATTTATGGGCTGCTTTTGGTGATGATTGTGAC
ATATCTGTTTGTCCTCTAGACACAACAATGAACGGAATTGGATGTTCACCTGCAAGTACA
GAAACGTATGAAGTATTATCAAATGACACACAATTAGCATTATTAAATGTTGTGGACAAT
GTTAAACATAGAATTCAAATGAATACTGGTCGTTGTAAGCTAAAGAATTGCGTGAAAGGT
GAAGCAAGATTAAATACTGCACTAATAAGAATTTCAACATCATCAAGTTTTGATAATTCA
TTATCACCATTAAATAATGGTCAAAACACAAGATCGTTTAGAATAAATGCAAAAAAATGG
TGGACAATATTTTATACAATAATTGATTATATCAATACAATTGTACAGACAATGGCTCC
>RVC/Pig/THA/CU40/15/G9_(KX911705)
TTAGTAATATCTAGCTGTATTGGATGGACACAAGGTCAGATGTTTACTGATGATATAAGT
TATGATGGAAATGTTGAAACAATTATTAACGCTACTAATCCATTCAATGTGGAATCTTTA
TGTATATATTTTCCAAATGCAGTTGTTGGATCACAAGGACCTGGTCAAACAAATGGCTAT
TTAAATGATGGTAATTACGCTCAAACGATTGCTACTCTATTTGAAACAAAGGGATTTCCT
AAGGGTTCTGTGATACTTAAAACATATAATAAAGCTTCAGATTTTATTAGTTCAGTGGAG
ATGACTTGTTCATATAATATAGTCATAATACCTGATGATTCAAATAAGTTAGAAGAGATT
GAGCGAGTAGCAGAATGGGTGCTAAATGTTTGGAGGTGCGATGATATGGATCTGAATATT
TATACTTACGAACAAATAGGAATAGATAATTTTTGGGCTGCTTTCGGTGATGATTGTGAT
ATATCTGTTTGTCCACTGGACACCACGATGAATGGAATTGGATGTTCACCTGCAAGTACT
GAAACGTATGAAGTATTATCAAATGACACACAAGTGGCACTGCTGAATGTTGTGGACAAT
GTTAAACATAGGATTCAAATGAATACTGGTCATTGTAAGTTAAAAAATTGCGTGAAAGGT
GAAGCAAGATTAAATACTGCATTAATAAGAGTTTCAACATCATCAAGTTTTGATAACTCA
TTGTCACCATTAAATGATGGTCAAACTACAAGAACATTCAGAATAAATGCTAAGAAATGG
TGGACAATATTTTACACAATAATTGACTATATCAATACAATTGTTCAGACAATGGCTCC
>RVC/Pig/THA/CU-SUN/15/G9_(KX911708)
TTAATAATATCTAACTGCGTTGGATGGACACATGGTCAGATGTTTACTGACGATATACGC
TATGATGGAAATGTTGAAACAATTATTAATGCTACTGATCCATTTAATGTAGAATCTTTA
TGTATATATTTTCCAAATGCAGTTGTTGGATCACAGGGACCTGGTCAAACAAATGGCTAT
CTAAATGACGGTAATTATGCTCAAACGATTGCTACTCTATTTGAAACAAAAGGATTTCCT
AGAGGTTCAGTGGTACTTAAGACATATACTAAGACCTCAGATTTTATTAGCTCAGTGGAA
ATGACTTGTTCATATAATATAGTCATAATACCTGATGATTCAAATAAATTAGAAGAGATT
GAACGAATAGCAGAATGGATCTTAAATGTTTGGAAGTGTGATGACATGGACTTGACCATT
TATACTTATGAACAAATAGGAATAAATAATTTATGGGCTGCTTTTGGTGATGACTGCGAT
ATATCTGTTTGTCCACTAGACACAACTATGAATGGAATTGGATGTTCACCTGCAAGTACA
GAAACATATGAAGTGTTATCAAATGATACACAAGTGGCATTATTGAATGTTGTGGACAAC
GTCAAACATAGAATTCAAATGAATACTGGTCGTTGTAAATTAAAGAATTGTGTAAAAGGT
GAAGCAAGATTAAATACTGCACTAGTGAGAGTTTCAACATCTTCAAACTTTGATAATTCA
TTATCGCCATTAAATGATGGTCAAACTACAAGAACGTTCAGGATAAATGCTAAAAAATGG
TGGACGATATTCTATACAATAATTGACTATATTAATACAATTGTGCAGACGATGGCTCC
>RVC/Pig/THA/CU84/15/G9_(KX911706)
TTAGTAATATCTAGCTGTATTGGATGGACACAAGGTCAGATGTTTACTGATGATATAAGT
TATGATGGAAATGTTGAAACAATTATTAACGCTACTAATCCATTCAATGTGGAATCTTTA
TGTATATATTTTCCAAATGCAGTTGTTGGATCACAAGGACCTGGTCAAACAAATGGCTAT
TTAAATGATGGTAATTACGCTCAAACGATTGCTACTCTATTTGAAACAAAGGGATTTCCT
AAGGGTTCTGTGATACTTAAAACATATAATAAAGCTTCAGATTTTATTAGTTCAGTGGAG
ATGACTTGTTCATATAATATAGTCATAATACCTGATGATTCAAATAAGTTAGAAGAGATT
GAGCGAGTAGCAGAATGGGTGCTAAATGTTTGGAGGTGCGATGATATGGATCTGAATATT
TATACTTACGAACAAATAGGAATAGATAATTTTTGGGCTGCTTTCGGTGATGATTGTGAT
ATATCTGTTTGTCCACTGGACACCACGATGAATGGAATTGGATGTTCACCTGCAAGTACT
GAAACGTATGAAGTATTATCAAATGACACACAAGTGGCACTGCTGAATGTTGTGGACAAT
GTTAAACATAGGATTCAAATGAATACTGGTCATTGTAAGTTAAAAAATTGCGTGAAAGGT
GAAGCAAGATTAAATACTGCATTAATAAGAGTTTCAACATCATCAAGTTTTGATAACTCA
TTGTCACCATTAAATGATGGTCAAACTACAAGAACATTCAGAATAAATGCTAAGAAATGG
TGGACAATATTTTACACAATAATTGACTATATCAATACAATTGTTCAGACAATGGCTCC
>RVC/Pig/THA/CU264-U12/13/G9_(KX911704)
TTAGCAATATCAAACTGTATTGGATGGACACAAGGCCAGATGTTTGTTAATGATGTAAAT
TATGATGGAAATGTTGAAACAATTATCAATGCAACTAGTCCATTTAATGTGGAATCACTA
TGTATATACTTTCCAAATGCAGTTGTTGGATCACAAGGACCTGGTCAAACAAATGGCTAT
TTAAATGACGGTAATTATGCTCAAACAATCGCTACTCTATTTGAAACGAAAGGATTTCCT
AAAGGTTCTGTAGTACTTAAGACGTATACTAGAGCTTCAGATTTTATCAGTTCGGTAGAG
ATGACTTGTTCGTATAATGTGGTCATAATACCTGATGATCCAGCTAAATTAGAAGAGATT
GAACAAATAGCAGAATGGATTTTAAATGTTTGGAGATGTGATGATATGAATTTGGATATT
TATACTTATGAACAAACAGGAATAGGTAATCTATGGGCTGCTTTTGGTGATGATTGTGAT
ATATCTGTTTGTCCACTAGACACTACAATGAATGGAATTGGATGTTCGCCTGCAAGTACT
GAGACATATGAAGTATTATCAAATAACACACAAGTAGCGTTATTGAATGTTGTAGACAAC
GTTCGACATAGAATTCAAATGAATACTGGTCATTGTAAGTTAAAAAATTGTGTGAAAGGT
GAAGCAAGGTTAAACACTGCACTAATAAGAGTTTCAACATCATCAAGTTTTGATAATTCG
TTGTCACCATTAAATGATGGGCAAACAACAAGAACGTTTAGAATAAATGCTAGGAAATGG
TGGACGATATTCTACACAATAATTGACTGTATCAATACAATTGTGCAGGCAATGGCTCC
>RVC/Pig/THA/CU275C/16/G9_(MF139507)
TTAATAATATCTAGCTGTATTGGATGGACACATGGTCAGATGTTTACTGATGATATACGC
TATGATGGAAATGTTGAAACGATTATTAATGCTACTAATCCATTTAATGTAGAGTCTTTA
TGTATATACTTTCCAAATGCAGTTGTTGGATCACAGGGACCTGGTCAAACAAACGGCTAT
CTAAATGATGGTAATTATGCTCAAACGATTGCAACTCTATTTGAAACAAAGGGATTTCCT
AGAGGTTCAGTAGTACTTAAAACATATACTAAGGCTTCAGATTTTATCAGTTCAGTGGAG
ATGACTTGTTCATATAATATAGTCATAATACCAGATGATTCAAATAAGTTGGAAGAGATT
GAAAGAATAGCAGAATGGATCTTAAATGTTTGGAGGTGTGATGATATGGATTTGGCTATT
TATACTTATGAACAAATAGGAATAGGTAATCTATGGGCTGCCTTTGGTGATGACTGCGAT
ATATCTGTTTGTCCGCTAGACACAACAATGAATGGAATTGGATGTTCACCCGCAAGTACA
GAAACATATGAAGTACTATCAAATGATACGCAATTAGCACTATTGAATGTCGTGGACAAC
GTCAAACATAGAATTCAAATGAATACTGGTCACTGTAAATTAAAGAATTGTGTGAAAGGT
GAAGCAAGATTAAATACCGCACTAGTAAGAGTTTCAACATCTTCAAACTTTGATAATTCA
TTGTCGCCATTAAATGATGGTCAAACCACAAGAACGTTTAGAATAAATGCTAAAAAATGG
TGGACAATATTCTATACAATAATTGACTATATTAATACAATTGTGCAGACAATGGCTCC
>RVC/Pig/THA/CU276C/16/G9_(MF139508)
TTAATAATATCTAGCTGTATTGGATGGACACATGGTCAGATGTTTACTGATGATATACGC
TATGATGGAAATGTTGAAACGATTATTAATGCTACTAATCCATTTAATGTAGAGTCTTTA
TGTATATACTTTCCAAATGCAGTTGTTGGATCACAGGGACCTGGTCAAACAAACGGCTAT
CTAAATGATGGTAATTATGCTCAAACGATTGCAACTCTATTTGAAACAAAGGGATTTCCT
AGAGGTTCAGTAGTACTTAAAACATATACTAAGGCTTCAGATTTTATCAGTTCAGTGGAG
ATGACTTGTTCATATAATATAGTCATAATACCAGATGATTCAAATAAGTTGGAAGAGATT
GAAAGAATAGCAGAATGGATCTTAAATGTTTGGAGGTGTGATGATATGGATTTGGCTATT
TATACTTATGAACAAATAGGAATAGGTAATCTATGGGCTGCCTTTGGTGATGACTGCGAT
ATATCTGTTTGTCCGCTAGACACAACAATGAATGGAATTGGATGTTCACCCGCAAGTACA
GAAACATATGAAGTACTATCAAATGATACGCAATTAGCACTATTGAATGTCGTGGACAAC
GTCAAACATAGAATTCAAATGAATACTGGTCACTGTAAATTAAAGAATTGTGTGAAAGGT
GAAGCAAGATTAAATACCGCACTAGTAAGAGTTTCAACATCTTCAAACTTTGATAATTCA
TTGTCGCCATTAAATGATGGTCAAACCACAAGAACGTTTAGAATAAATGCTAAAAAATGG
TGGACAATATTCTATACAATAATTGACTATATTAATACAATTGTGCAGACAATGGCTCC
