# Supplementary material for: Porcine rotavirus C in pigs with gastroenteritis on Thai swine farms, 2011–2016
Source: PeerJ. 2018 May 8;6:e4724. doi: 10.7717/peerj.4724 (PMC5947060; doi:10.7717/peerj.4724)
Supplement: Supplemental Information 6 [file peerj-06-4724-s006.fas]

>RVC/Pig/THA/CU200C/16/P1
TATTCTAATGGAAATGAGATTTTGATGGATCTGCAGACAACAAAGACTACTGTGGATTAT
GTAGATGCTGGAAATTACACATACGCTCAATTACCACCAACAGATTGGGGAGCAGGAGCG
ACTTTTGAGTCAGCGTTCAGCTCATCAAATATAACTGGTCCTCATGCAAATACAATTATA
GAGTGGAGCTACTTATTGAATTCTAATGGGTGGGTTTTGTATGAAAAGCCAGCTGTTACT
ACTAAATTACTAAAACATGGGCCAAACACTTATAATGGGAAGGCAGCATTTGAACTATGG
TATGGTAAAGCGAATACGACGATAGAATCTGATTACTATACGACCTTACAAGATAATAAG
AAAACTGTAACAGTAGCGTCTGATTCATTAGTATTGTTTTGGAACGAAGGATCAGTAGTA
TTAGATAATAAAGTAGTTAGCTTTAATTGGAATATGGGCGGCATACTAATTAAACCAACG
CGCGGTAATAGGGTAGACATTTGCATGGCAAATATGAATAATTTTAACACTGATAATTTT
AATTGGGAAGAATGGAAACACGAATTTCCTCGTAGTAGTAATAATGTTGACGTTACTATG
TATATTAGTTACTATCTTGCTAGCGAAGATCCTTATAGTCAGCTAAAATCACTACAGCAA
CCAACTATCACCACATTAGAAATGAAAATGATGAAAGTATCACGAAATGGTTCAATTAAT
ATCAACGAGGTGGTGAGCAAAGATTCACTATGGCAGGAGGTAAGATATGCTAGAGATTTA
ACATTGGAATGTAAGATTGAGTCAGAAGTGATTAAAGGTGGTGGATGGGGATACGATTAT
ACAAGCGTAGCATTTAAAACTGTTAATCATACATATACATATACTCGAGCAGGTGAGACT
GTGAACGCACATGTTACTGTTAGTTTCAATAATATGAAAGAGAGATCATATGGAGGATCA
CTACCAACTGATTTTAAAATAGGAAAATTTGATGTAATAGACATTGGTACTTATATGTAT
ATAGATTATTGGGATGACTCTGAAATTTTTAAGAATATGGTATATGTACGTGATTTGAGT
GCTGATATTGGAAGT
>RVC/Pig/THA/CU40C/15/P4
TATTCAACTGGTAATGAAATTTTATTGGATCAACAGACTACTAAGACCACTAGAGATTAT
GTAGAGGTTGGCAATTATACATACGCTCAGCTGCCACCGACAGAATGGGGAGCAGGGTCA
ACATTTGAATCCACTTTCAGATCATCAAATATAACTGGTCCGCACAATAACACAGTTATA
GAATGGAACAATTTACTAGATTCAGATATTTGGTTATTGTACCAAAAACCACTAGATACA
AATGCACCGATCAGACTATTAAAACATGGACCAGAAAGCTATAGCAATGTATCTGCCTTT
GAGTTGTGGTATGGCAAAGCTGGTCATACTGTAGTATCAATATATTATTCAGCAATATCT
AATCCTAATAATACCGTTACATTAACATCAGATTCATTAGTCCTATTTTGGAACGAAGGT
CAAACGGTACTAGACAAAAAGGTAGTTAATTTCAATTGGAGTATGGGTGGTATACTGGTC
AGACCATCAAGAGGTACACGTGTGGACATCTGCATGTCTGATATGAATAATACAGATGGT
ACTGATTTTAACTGGATTCAGTGGAAACATGAGTTTCCACGTAGTAGTAGTAGCGCTAAT
GTCAGCATGTATTTTGAGTATTATTTAGCGAGCAATGATCCATATCATGAAATTAAAGAG
TTGCAGAGACCAGCTGTGACGACCATAAATATGCAAATGATGAAAATTATGAATGGAGAT
CCCATTAATGTTGATGAAGTAGTAAGTAAAGACTCTTTATGGCAAGAAATGAGATATGTG
AGAGATATAACTCTAGAATGTAAAATACAATCAGAAGTGATTAAAGGGGGAGGATGGGGA
TATGATTATAATAGTATAACTTTTAAAACTGTTAACCATGTATATTCGTATGAAAGAGCT
GGTGAAACTGTCAATGCTCATGTTACAATAAGCTTCAACAACATGAAAGAAAGATCTTAT
GGAGGATCGTTACCAACTGATTTTAAAGTGAACAGATTTGACGTAATGGATATTGATACA
TATATGTATATTGATTATTGGGATGATCCAGATATGTTTAAAAATATGGTATATGTACGG
GATTTAAGAGCAGATGTAAATGGA
>RVC/Pig/THA/CU48C/15/P4
TACTCAACTGGTAATGAAATTTTATTGGATAAGCAGACTAATGGAACTGTCAGAGATTAC
GTAGATGCTGGAAATTACACATATGCTCAATTACCACCGACGAAGTGGGGAGCGGGGTCA
ACATTTAAATCTACATTTAAATCACCAGATATAACTGGTCCACATAGTAACACTGTTATA
GAATGGAGTAATTTGATAGATTCTGATCTTTGGTTGTTATATCAAAAACCATTGAATGCG
ACTGCACCAATTAGATTATTAAAACATGGACCAGAAAATTACAGCAATGTAGCAGCTTTT
GAATTATGGTACGGTAAGGCTGGTCATACTATAACATCGATATATTATTCAACAATATCT
AACCCTAATAATACCGTTACACTAACATCAGATTCATTAGTTCTATTTTGGAACGAAGGC
CAGACGGTATTGGACAAAAAGATAGTTAATTTTAATTGGAATATGGGTGGTATATTAGTT
AGACCATCAAGAGGTACACGCGTTGACATTTGTATGTCTGATATGAACAACACAGATGAT
AATAATTTTAATTGGATTCAATGGAAGCATGAGTTTCCACGTAGCAGTAGCAATGCTAAT
GTCAGTATGTATTTCGAATACTATTTAGCAAGCAGTGATCCATATCTTGAAATTAAAGAA
TTGCAGAGGCCATTCGTGACAACTATAAACATGACGATGATGAAGAGTACAAATGGAGAT
CCAATTAATGTAGATGAAGTGGTAAGTAAGGATTCATTATGGCAAGAGATGAGATATGTA
AGAGATATAACTCTAGAATGCAAAATACAGTCGGAAATAATCAAAGGTGGAGGATGGGGA
TATGATTATACTAGCATAACCTTTAAAACTGTCAATCATACATATTCATATGAAAGAGCA
GGTGAAAACGTCACTGCTCATGTTACAGTGAGTTTTAATAATATGAAAGAAAGATCATAT
GGAGGATCATTACCGACTGATTTTAAAGTGAACAGGTTTGATGTGATGGATATTGATACA
TATATGTATATCGATTATTGGGATGATTCAGATATGTTTAAAAATATGGTATATGTGCGT
GATTTAAGAGCAGATGTTAATGGA
>RVC/Pig/THA/CU60C/15/P5
TATTCAACTGGAAATGACATTCTGTTGGATCAGCAGACAAATAAAACAACAGTTGATTAT
GTAGACGTAGGGAATTATTCATATACACAATTACCACCAACATCATGGGGAGCAGGAACA
ACTTTTAAATCCGCATTTAATGCAGAAGAAATTACAGGACCTAATACAGGTGATGTAGAC
TTAAACAATCTAGCAAGCGCAAATGGATGGATATTATACAATAAACCAACTAACACGAAA
CGGCTGTTAAAATTAGGACCGGATAATTATGATAGTGTATATGCAGCATTCGAATTATGG
TATGGCAAAGCGAACACTGTAGTTGAATCAATATACTATGCATCAGCGCAAAATTCCGAA
AAAACTGTAACGGTACAGTATGATTCATTAATATTATTCTTTAATGTCGGCTATACAGGT
TTAACTAAGCAAATAGTTAGATTTAACTGGAATATGGGGGGAATATTAATCAGACCAACT
GCTGATAATAGAGTAGATGTTTGTATGGCTGACATGACTGATTTTAATAGTGACAGTTTT
AATTGGGAAGCATGGAAGCGTAGTTTTCCACGTAGTAACATTAATATGTATACTGAATAT
TACCTAGCGAATGTTGACCCATATCCTCAACTAAAAACGTTAAACCAACTTACTGTAAAA
ACTGTAGAACTCAGAATGATGAAATCGATCAGACAGCAAGGACCAATTAACGTTGATGAA
GTAGTGAGTAAAGATTCATTATGGCAAGAAATGAGATATGCCAGGGACATAGTGCTAAAA
TGCAAAATAGAGTCAGAAATTATTAAAGGTGGTGGTTGGGGATACGATTATACTAGTATT
ACCTTCAAAACTGTTAATTATGTCTATAAATATACTAGATCGGGTGAAGAAGTAAGTGCA
CATGTTACAATAAGTTTTAATAATATGAAGGAGAGGTCATACGGAGGATCATTACCGACT
GATTTTAAAATTAAAAGATTTGATGTAATTGATGATGGAACTTATATGTATATTGATTAT
TGGGATGATTCAGATATATTTAAAAACATGGTGTATGTACGTGACTTGAAAGCCAATATG
GGCGAT
>RVC/Pig/THA/CU122/16/P5
TATTCAACTGGAAATGATATTTTATTAGATCAACAAACAAATAAAACAACAGTTGACTAT
GTAGATGTAGGGAATTATTCATATACGCAACTACCACCAACATCGTGGGGAGCGGGAACC
ACTTTTAGATCCGCATTTAATGCGGAGGAAATTACAGGACCTAATACAGGTGATATAGAT
TTAAACAATCTAACAAACACAAATGGATGGATATTATATGATAAACCAACTAATACGGGA
CGGCTGTTAAAATTAGGACCAGATAGTTATGATAGCGTGTATGCAGCGTTTGAATTATGG
TATGGCAGAGCAAGTACTGTAGTTGAATCAATATATTATGCGTCAGCACAAAATTCCGAA
AAAACTGCAACAGTACAGTATGATTCATTGGTATTATTCTTTAATGTTGGCTATACTGGT
TTAACTAAGAAAATAGTTAGATTTAACTGGAATATGGGGGGAATACTAATCAGACCAACT
GCTGATGGCAGAGTTGATGTTTGTATGGCTGATATGAATGATTTTAATGGTGATAGTTTT
AATTGGGAAGTATGGAAGCAAAGTTTTCCACGAAGTAACATTAATATGTACACTGAATAT
TATTTAGCAAATATTGATCCCTATCCTCAATTGAAATCTTTAAATCAGCTTGTTGTGAAA
AACGTAGAACTCAGAATGATGAGATCAACCAGACAGCAAGGACCAATTAATGTTGACGAA
GTTGTGAGTAAAGATTCCTTATGGCAAGAAATGAGATATGCTAGAGATATAACGTTAAAA
TGTAAAATAGAATCAGAAATTATTAAAGGTGGCGGTTGGGGATACGATTACACTAGTGTT
ACTTTTAAAACTGTTAATTATGTTTATAAGTATGTCAGATCAGGTGAAGAGGTAAATGCG
CATGTTACAATAAGCTTTAATAATATGAAGGAGAGGTCATACGGAGGATCACTACCAACC
GATTTTAAAATTAAAAGATTTGACGTAATTGATGATGGAACTTATATGTACATCGACTAT
TGGGATGATTCAGATATATTCAAAAATCTGGTATATGTGCGTGATTTGAAAGCCAATATG
GGTGAT
>RVC/Pig/THA/CU123/16/P5
TATTCAACTGGAAATGATATTTTATTAGATCAACAAACAAATAAAACAACAGTTGACTAT
GTAGATGTAGGGAATTATTCATATACGCAACTACCACCAACATCGTGGGGAGCGGGAACC
ACTTTTAGATCCGCATTTAATGCGGAGGAAATTACAGGACCTAATACAGGTGATATAGAT
TTAAACAATCTAACAAACACAAATGGATGGATATTATATGATAAACCAACTAATACGGGA
CGGCTGTTAAAATTAGGACCAGATAGTTATGATAGCGTGTATGCAGCGTTTGAATTATGG
TATGGCAGAGCAAGTACTGTAGTTGAATCAATATATTATGCGTCAGCACAAAATTCCGAA
AAAACTGCAACAGTACAGTATGATTCATTGGTATTATTCTTTAATGTTGGCTATACTGGT
TTAACTAAGAAAATAGTTAGATTTAACTGGAATATGGGGGGAATACTAATCAGACCAACT
GCTGATGGCAGAGTTGATGTTTGTATGGCTGATATGAATGATTTTAATGGTGATAGTTTT
AATTGGGAAGTATGGAAGCAAAGTTTTCCACGAAGTAACATTAATATGTACACTGAATAT
TATTTAGCAAATATTGATCCCTATCCTCAATTGAAATCTTTAAATCAGCTTGTTGTGAAA
AACGTAGAACTCAGAATGATGAGATCAACCAGACAGCAAGGACCAATTAATGTTGACGAA
GTTGTGAGTAAAGATTCCTTATGGCAAGAAATGAGATATGCTAGAGATATAACGTTAAAA
TGTAAAATAGAATCAGAAATTATTAAAGGTGGCGGTTGGGGATACGATTACACTAGTGTT
ACTTTTAAAACTGTTAATTATGTTTATAAGTATGTCAGATCAGGTGAAGAGGTAAATGCG
CATGTTACAATAAGCTTTAATAATATGAAGGAGAGGTCATACGGAGGATCACTACCAACC
GATTTTAAAATTAAAAGATTTGACGTAATTGATGATGGAACTTATATGTACATCGACTAT
TGGGATGATTCAGATATATTCAAAAATATGGTATATGTGCGTGATTTGAAAGCCAATATG
GGTGAT
>RVC/Pig/THA/CU124/16/P5
TATTCAACTGGAAATGATATTTTATTAGATCAACAAACAAATAAAACAACAGTTGACTAT
GTAGATGTAGGGAATTATTCATATACGCAACTACCACCAACATCGTGGGGAGCGGGAACC
ACTTTTAGATCCGCATTTAATGCGGAGGAAATTACAGGACCTAATACAGGTGATATAGAT
TTAAACAATCTAACAAACACAAATGGATGGATATTATATGATAAACCAACTAATACGGGA
CGGCTGTTAAAATTAGGACCAGATAGTTATGATAGCGTGTATGCAGCGTTTGAATTATGG
TATGGCAGAGCAAGTACTGTAGTTGAATCAATATATTATGCGTCAGCACAAAATTCCGAA
AAAACTGCAACAGTACAGTATGATTCATTGGTATTATTCTTTAATGTTGGCTATACTGGT
TTAACTAAGAAAATAGTTAGATTTAACTGGAATATGGGGGGAATACTAATCAGACCAACT
GCTGATGGCAGAGTTGATGTTTGTATGGCTGATATGAATGATTTTAATGGTGATAGTTTT
AATTGGGAAGTATGGAAGCAAAGTTTTCCACGAAGTAACATTAATATGTACACTGAATAT
TATTTAGCAAATATTGATCCCTATCCTCAATTGAAATCTTTAAATCAGCTTGTTGTGAAA
AACGTAGAACTCAGAATGATGAGATCAACCAGACAGCAAGGACCAATTAATGTTGACGAA
GTTGTGAGTAAAGATTCCTTATGGCAAGAAATGAGATATGCTAGAGATATAACGTTAAAA
TGTAAAATAGAATCAGAAATTATTAAAGGTGGCGGTTGGGGATACGATTACACTAGTGTT
ACTTTTAAAACTGTTAATTATGTTTATAAGTATGTCAGATCAGGTGAAGAGGTAAATGCG
CATGTTACAATAAGCTTTAATAATATGAAGGAGAGGTCATACGGAGGATCACTACCAACC
GATTTTAAAATTAAAAGATTTGACGTAATTGATGATGGAACTTATATGTACATCGACTAT
TGGGATGATTCAGATATATTCAAAAATATGGTATATGTGCGTGATTTGAAAGCCAATATG
GGTGAT
>RVC/Pig/THA/CU125/16/P5
TATTCAACTGGAAATGATATTTTATTAGATCAACAAACAAATAAAACAACAGTTGACTAT
GTAGATGTAGGGAATTATTCATATACGCAACTACCACCAACATCGTGGGGAGCAGGAACC
ACTTTTAGATCCGCATTTAATGCGGAGGAAATTACAGGACCTAATACAGGTGATATAGAT
TTAAACAATCTAACAAACACAAATGGATGGATATTATATGATAAACCAACTAATACGGGA
CGGCTGTTAAAATTAGGACCAGATAGTTATGATAGCGTGTATGCAGCGTTTGAATTATGG
TATGGCAGAGCAAGTACTGTAGTTGAATCAATATATTATGCGTCAGCACAAAATTCCGAA
AAAACTGCAACAGTACAGTATGATTCATTGGTATTATTCTTTAATGTTGGCTATACTGGT
TTAACTAAGAAAATAGTTAGATTTAACTGGAATATGGGGGGAATACTAATCAGACCAACT
GCTGATGGCAGAGTTGATGTTTGTATGGCTGATATGAATGATTTTAATGGTGATAGTTTT
AATTGGGAAGTATGGAAGCAAAGTTTTCCACGAAGTAACATTAATATGTACACTGAATAT
TATTTAGCAAATATTGATCCCTATCCTCAATTGAAATCTTTAAATCAGCTTGTTGTGAAA
AACGTAGAACTCAGAATGATGAGATCAACCAGACAGCAAGGACCAATTAATGTTGACGAA
GTTGTGAGTAAAGATTCCTTATGGCAAGAAATGAGATATGCTAGAGATATAACGTTAAAA
TGTAAAATAGAATCAGAAATTATTAAAGGTGGCGGTTGGGGATACGATTACACTAGTGTT
ACTTTTAAAACTGTTAATTATGTTTATAAGTATGTCAGATCAGGTGAAGAGGTAAATGCG
CATGTTACAATAAGCTTTAATAATATGAAGGAGAGGTCATACGGAGGATCACTACCAACC
GATTTTAAAATTAAAAGATTTGACGTAATTGATGATGGAACTTATATGTACATCGACTAT
TGGGATGATTCAGATATATTCAAAAATATGGTATATGTGCGTGATTTGAAAGCCAATATG
GGTGAT
>RVC/Pig/THA/CU135/16/P5
TATTCAACTGGAAATGATATTTTATTAGATCAACAAACAAATAAAACAACAGTTGACTAT
GTAGATGTAGGGAATTATTCATATACGCAACTACCACCAACATCGTGGGGAGCAGGAACC
ACTTTTAGATCCGCATTTAATGCGGAGGAAATTACAGGACCTAATACAGGTGATATAGAT
TTAAACAATCTAACAAACACAAATGGATGGATATTATATGATAAACCAACTAATACGGGA
CGGCTGTTAAAATTAGGACCAGATAGTTATGATAGCGTGTATGCAGCGTTTGAATTATGG
TATGGCAGAGCAAGTACTGTAGTTGAATCAATATATTATGCGTCAGCACAAAATTCCGAA
AAAACTGCAACAGTACAGTATGATTCATTGGTATTATTCTTTAATGTTGGCTATACTGGT
TTAACTAAGAAAATAGTTAGATTTAACTGGAATATGGGGGGAATACTAATCAGACCAACT
GCTGATGGCAGAGTTGATGTTTGTATGGCTGATATGAATGATTTTAATGGTGATAGTTTT
AATTGGGAAGTATGGAAGCAAAGTTTTCCACGAAGTAACATTAATATGTACACTGAATAT
TATTTAGCAAATATTGATCCCTATCCTCAATTGAAATCTTTAAATCAGCTTGTTGTGAAA
AACGTAGAACTCAGAATGATGAGATCAACCAGACAGCAAGGACCAATTAATGTTGACGAA
GTTGTGAGTAAAGATTCCTTATGGCAAGAAATGAGATATGCTAGAGATATAACGTTAAAA
TGTAAAATAGAATCAGAAATTATTAAAGGTGGCGGTTGGGGATACGATTACACTAGTGTT
ACTTTTAAAACTGTTAATTATGTTTATAAGTATGTCAGATCAGGTGAAGAGGTAAATGCG
CATGTTACAATAAGCTTTAATAATATGAAGGAGAGGTCATACGGAGGATCACTACCAACC
GATTTTAAAATTAAAAGATTTGACGTAATTGATGATGGAACTTATATGTACATCGACTAT
TGGGATGATTCAGATATATTCAAAAATATGGTATATGTGCGTGATTTGAAAGCCAATATG
GGTGAT
>RVC/Pig/THA/CU264-U12/13/P7
TATTCAACTGGGAATGAGATTTTAAAGGATCTGCAAACAACTAAGACTGTAGTCGACTAT
GTAAATGCTGGGAATTATACATATGCTCAATTACCGCCTACAAAATGGGGAGCTGGTGCT
ACATTCGAGTCAGCGTTTAGTGCAGCAGAAATAACAGGACCACATACAAATAGAGTAATT
GCGTGGAGTAATCTACTAAATTCAGATCAGTGGCTACTATTCCCAAAACCCGGTAATACA
ATTAAACTACTAAAACATGGACCACAGAGTTATGATATAACTAAAGCCGCAGCTGAATTG
TGGTATGGGAAGGCTAATACTACAGTAACATCAGAATATTATTCATCATTAGGTGATAAT
CAGGTGCATGTTAGCAGTGACTCATTAGTACTATTTTGGAATGCAGGTGGAACAGTGTTT
GACAAAAAGGTATTTAATTTTATTTGGAGTATGGGCGGAATACTAATTAAGCCATCAACT
CATAAGCCTAGATTAGATATATACATGGCTAATATGACTAACTTCAATAGTGATAATTTT
AATTGGAAGGAATGGTATTTCACATTACCTCGTAGCGGTGAGGAAATTAGTATATACGTT
GATTACTATCTAGCTAGTAGTGACCCATATAATCAACTAAAAGGATTACAACAACCGACT
ATCACCACATTTGAGATGAGAATGATGCAACTAGCCAGAGATGGGCAGATTAACATTAAT
GAAGTAGTAAGTAAAGATTCACTATGGCAGGAAGTAAGATATGCAAGAGATATAACTCTG
CAATGTAAAATAGAATCAGAAGTTATCAAAGGCGGTGGATGGGGATATGATTATACAAGC
ATAAGATTTAAAACTGTTAACCACATATATTCATATGTTAGAGCCGGTGAAACTGTAAAT
GCCCATGTTACCATCAGTTTTAATAATATGAAAGAAAGGTCATATGGAGGATCACTACCG
ACTGACTTTAAAATAGGTAAATTCGATATAATAGATGTTGGTACATATATGTATATAGAC
TACTGGGATGATTCAGAGATATTCAAAAATATGGTGTATGTACGTGATTTGACGGCTGAT
ATAGGAGAT
>RVC/Pig/THA/CU84/15/P7
TATTCAACTGGGAATGAAATTTTAAAAGATTTGCAGACAACTAAAACCACAGTTGACTAT
GTAGATGTTGGAAATTACACATATGCTCAGTTACCACCAACAAAATGGGGAGCTGGAGCT
ACCTTTGAATCAGTTTTTAGTGTAACAGAAATAACAGGACCGCATACAAATAGAGTAATA
GAATGGAGTAATTTACTGAATTCTGATCAGTGGTTGTTATTTCAAAAACCTGTTAATACA
GTTAAACTGTTAAAACATGGACCACAAACATACGACAATACTTTAGCAGCATGCGAATTG
TGGTATGGAAAAGCTAATACCACAGTAACATCAGAGCACTATTCATCATTAAGTGATAGT
CAGGTACATGTAAACAGTGACTCGTTAGTGTTGTTTTGGAATGCGGAGGAGACAGTGTTT
GACAAAAAGGTATTTAATTTTATTTGGAGTATGGGCGGAATACTAATTAAGCCATCAACT
CATAAGCCTAGATTAGATATATACATGGCTAATATGACTAACTTCAATAGTGATAATTTT
AATTGGGAAGAATGGCATTTTACATTACCTCGTAGTAATGGGACAGTTAATGTATATATT
GATTATTATTTAGCCAGTAATGATCCATATAATCAACTAAAAGAATTACAACAGCCAACT
ATCACCACATTTGAGATGAGAATGATGCAAGTAACTAAGAATGGACAAATTAACGTTAAT
GAGGTGGTGAGTAAAGATTCATTATGGCAAGAAATGAGATATTCAAGAGATATAACACTG
CAATGTAAAATAGAGTCTGAAGTTATTAAAGGTGGAGGATGGGGATATGATTATACAAGT
ATAAGATTTAAGACCATTAATCATACATATTCGTATACTAGAGCTGGTGAGAATGTGAAC
GCTCATGTGACTATCAGTTTTAATAATTTGAAAGAAAGATCATATGGAGGATCATTACCA
ACTGACTTTAAAATAGGTAAATTTGACATAATAGATATTGATACTTATATGTATATAGAC
TACTGGGATGATTCAGAAATTTTTAAAAATATGGTATACGTACGTGATTTAACAGCTAAC
GTAGGAGAT
